# Supplementary material for: Prognostic values of modifiable risk factors for cardiovascular events in South African health promotion
Source: PLoS One. 2022 Aug 10;17(8):e0271169. doi: 10.1371/journal.pone.0271169 (PMC9365156; doi:10.1371/journal.pone.0271169)
Supplement: S1 Dataset — (CSV) [file pone.0271169.s003.csv]

Age_2005	Educat_level_2005	Education_2005	Curr_employed_2005	HIV_status_2005	WC_2005	HC_2005	WH_ratio_2005	Height_2005	Weight_2005	BMI_2005	BMI_cat	PA_Index_2005	W_PA_Index_2005	CVD_outcome	CVD_outcome_recode2	CVD_outcome_recode3	CVD_outcome_recode4	Any_BP_meds	FRS_2005	SBP	DBP	MAP	Smoke_cat	Alcohol_cat	GGT_2005	fGluc_2005	HbA1c_2005	Diabetic_2005	TC_2005	HDL_C_2005	LDL_C_f__2005	TG_2005	Trig_HDL_ratio
29	1	0		1	60	73.5	0.816326531	1.672	43.1	15.41717223	1	5.523809524	2.596190476	0		0	0	0	4	101	72	81.66666667	0	0	88	4.7	5.4	0	8.01	0.69	6.66336	1.44	2.086956522
30	3	1	0	1	70.8	93.55	0.756814538	1.681	59.6	21.09166345	2	8	2.666666667	0		0	0	0	3				1	0	16.51	4.3	5.8	0	2.944	0.964	1.651224	0.721	0.747925311
31	2	1	1	1	65.5	87.2	0.751146789	1.558	51.1	21.05164285	2	7.238095238	2.855238095	0		0	0	0	1	108	78	88	0	0	38	4.7	5.7	0	2.6	0.39	1.47128	1.62	4.153846154
32	2	1		0	87.4	94	0.929787234	1.596	68.2	26.77432931	3	7.666666667	2.92	0		0	0	0	5	141	98	112.3333333	0	0	133.54	7.1	5.2	0	6.389	1.439	4.269648	1.492	1.036831133
32	3	1		1	101.1	119.3	0.84744342	1.682	96.4	34.07415157	4	17.71497143	11.09449524	0		0	0	0	1	125	84	97.66666667	0	0	108.17	5.4	5.7	0	4.738	1.841	2.390384	1.111	0.603476372
33	2	1	0	0				1.53	86	36.73800675	5	7.595942857	4.491657143	0		0	0	0	1	127	96	106.3333333	0	1	20	4.6	4.8	0	2.77	0.36	1.97224	0.96	2.666666667
33	3	1	0	1	77	97.5	0.78974359	1.602	64.2	25.01554705	3	5.80952381	2.73047619	0		0	0	0	1	95	64	74.33333333	1	0	18	4	4.9	0	2.46	0.26	1.87168	0.72	2.769230769
33	2	1	0	0	80.2	100.15	0.800798802	1.57	63.9	25.92397257	3	8.285714286	3.210952381	0		0	0	0	1	89	60	69.66666667	0	0	35.62	4.6	5.7	0	4.122	0.885	2.876304	0.791	0.893785311
34	3	1	1	1	76.5	105.25	0.726840855	1.61	68.1	26.27213456	3	6.166666667	2.215	0		0	0	0	1	132	95	107.3333333	0	0	15.92	3.9	5.8	0	1.365	0.555	0.62304	0.41	0.738738739
34	3	1		1	68.05	86.1	0.790360046	1.603	48.2	18.75771761	2			0		0	0	0	1	115	80	91.66666667	1	1	101.82	4.4	6.1	0	3.822	1.202	2.220088	0.877	0.729617304
34	1	0	0	1	85.1	89.8	0.94766147	1.642	58.8	21.80876237	2	8.142857143	3.143809524	0		0	0	0	5	123	93	103	1	1		5.1	5.1	0
34	1	0	0	1	89.5	102.1	0.876591577	1.552	94.4	39.19119991	5	9.428571429	3.474761905	0		0	0	0	1	112	69	83.33333333	1	0	16.32	3.3	5.2	0	5.447	2.225	2.439504	1.716	0.771235955
34	1	0	0	1	73.45	89.25	0.822969188	1.7	60.3	20.8650519	2	10.15592381	4.393542857	0		0	0	0	2	135	87	103	0	0	30	5.1	4.9	0	3.494	0.92	2.17272	0.88	0.956521739
35	2	1	0	1	97.7	115.65	0.844790316	1.73	97	32.41003709	4	5.666666667	2.663333333	1	0	1		1	1	120	85	96.66666667	1	1	49	5.1	5.2	0	3.21	0.66	0.9768	3.45	5.227272727
35	2	1	0	1	73.9	84.4	0.875592417	1.662	52.3	18.93388129	2			0		0	0	0	3	131	93	105.6666667	0	1	600.56	8	6	0	5.334	2.332	2.614856	0.849	0.36406518
35	2	1	1	0	70	68	1.029411765	1.752	60.8	19.80776047	2	11.04761905	3.498714286	0		0	0	0	3	116	75	88.66666667	1	1	84.08	4.4	4.9	0	4.161	1.82	2.0104	0.725	0.398351648
35	3	1		1	80.75	87.2	0.92603211	1.655	59.8	21.83258641	2	5.642857143	2.652142857	0		0	0	0	2	140	95	110	1	0	157.46	4.3	5.5	0	4.111	1.928	1.90028	0.62	0.321576763
35	3	1	1	1	68.95	82.95	0.831223629	1.775	58.8	18.6629637	2	7.523809524	2.57952381	0		0	0	0	2	118	73	88	1	1	22.67	3.8	4.8	0	3.496	1.186	1.93608	0.82	0.691399663
35	3	1	0	0	73.5	86.4	0.850694444	1.675	55.9	19.9242593	2	10.72784762	3.997752381	0		0	0	0	3	118	75	89.33333333	1	1	58.21	4.5	5.3	0	5.816	1.931	3.523848	0.792	0.410150181
35	3	1		1	66	81	0.814814815	1.733	50.7	16.88149226	1	5.357142857	2.517857143	0		0	0	0	2	113	67	82.33333333	0	0	27.79	5.1	5.2	0	2.51	0.514	1.621168	0.822	1.59922179
35	3	1	1	0	66.65	93.9	0.709797657	1.49	51.9	23.37732535	2	6.666666667	2.586666667	0		0	0	0	1	131	83	99	1	0	32.35	4.5	5.1	0	4.674	1.448	2.84752	0.83	0.57320442
35	3	1	0	1	99.6	135.8	0.733431517	1.564	100.7	41.16764019	6	5.904761905	2.775238095	0		0	0	0	1	124	95	104.6666667	0	0	16		5.4		4.2	1.32	2.61552	0.58	0.439393939
35	2	1	0	0	107.65	117.05	0.919692439	1.52	91.6	39.6468144	5	5.428571429	2.551428571	0		0	0	0	1	90	75	80	0	0
35	5	1	1	0	85.7	103.45	0.828419526	1.7	79.4	27.47404844	3	8.095238095	2.858761905	0		0	0	0	8	134	84	100.6666667	0	0	39	4	5.5	0	7.55	1.16	5.25456	2.49	2.146551724
35	3	1	0	0	74.5	86.2	0.864269142	1.677	56.6	20.12566809	2	5.19047619	2.43952381	0		0	0	0	2	108	65	79.33333333	0	0	28	4.7	6	0	3.25	0.92	1.90592	0.93	1.010869565
35	2	1	1	1	94	108.85	0.863573725	1.66	85.5	31.02772536	4	7.19047619	2.96952381	0		0	0	0	1	113	76	88.33333333	1	0	128.67		5.2		3.738	0.88	2.339072	1.138	1.293181818
35	2	1		0	103.6	115.3	0.898525585	1.481	84.4	38.47975778	5	9.238095238	3.385238095	0		0	0	0	1	106	70	82	1	0	35.83	3.5	5.8	0	6.308	1.24	4.106752	2.108	1.7
35	2	1	0	1	77.75	92.55	0.84008644	1.69	64.9	22.723294	2	8.500704762	4.916895238	0		0	0	0	7	134	106	115.3333333	1	1	55	4	5.2	0	3.58	0.65	2.1776	1.65	2.538461538
35	2	1	0	0	64.9	80.7	0.804213135	1.707	49.8	17.0907964	1	5.523809524	2.596190476	0		0	0	0	3	104	71	82	1	1	41	5.1	5.6	0	4.79	1.42	2.87296	1.09	0.767605634
35	2	1	0	1	66.95	77.95	0.8588839	1.61	45.5	17.55333513	1	6.071428571	2.853571429	0		0	0	0	2	113	72	85.66666667	1	1	47	5.3	5.1	0	2.98	1.17	1.4452	0.8	0.683760684
35	3	1		0				1.808	62.9	19.24215874	2	7.238095238	2.584571429	0		0	0	0	3	115	67	83	0	0	34		5		4.68	1.24	3.06608	0.82	0.661290323
35	2	1	1	1	91.65	117.3	0.781329923	1.704	94.4	32.51118605	4	8.642857143	3.108142857	0		0	0	0	2	103	66	78.33333333	1	0	20	3.7	5.4	0	5.36	0.79	3.97264	1.31	1.658227848
35	2	1	1	0	87.65	108.75	0.805977011	1.55	73.1	30.42663892	4	8.261904762	2.926428571	0		0	0	0	2	126	85	98.66666667	0	0	80.99	6.9	5.8	0	4.425	0.864	3.172032	0.853	0.987268519
35	3	1		0	77.6	87	0.891954023	1.617	57.4	21.95289765	2	7.428571429	2.808095238	0		0	0	0	3	113	68	83	1	1	85.42	5.3	5.3	0	4.671	1.75	2.516528	0.887	0.506857143
35	3	1	1	0	75.95	103.55	0.733462096	1.59	61.4	24.28701396	2	7.904761905	3.168571429	0		0	0	0	1	114	83	93.33333333	0	0	36.43	5.9	5.2	0	4.303	1.459	2.472816	0.814	0.557916381
35	2	1	1	0	107.4	149	0.720805369	1.693	125.6	43.82033801	6	7.095238095	2.924761905	0		0	0	0	1	121	88	99	1	0	19.94	3.7	5.5	0	6.49	1.704	4.000312	1.723	1.011150235
35	2	1		0	105.55	138.5	0.762093863	1.645	111.4	41.16739498	6	8.333333333	3.233333333	0		0	0	0	3	123	94	103.6666667	1	0	34.95	5.6	5.3	0	4.407	1.132	2.851376	0.929	0.820671378
35	2	1		0	90.25	106.7	0.845829428	1.462	72.4	33.87223244	4	7.476190476	2.83047619	0		0	0	0	2	114	88	96.66666667	0	0	33.75	4.1	5.3	0	2.691	0.652	1.623128	0.912	1.398773006
35	1	0		0	73.7	85.65	0.860478692	1.678	57.7	20.49235639	2	8.285714286	3.074285714	0		0	0	0	3	134	88	103.3333333	0	0	30.61	5.2	5.2	0	3.582	0.827	2.16448	1.295	1.565900846
35	2	1		0	65.45	76.65	0.853881279	1.706	45.3	15.56467828	1	8.285714286	2.937619048	0		0	0	0	4	134	89	104	1	1	79.17	4	5.3	0	5.518	2.179	2.904432	0.953	0.437356586
35	1	0		1	59.35	75.65	0.784534038	1.55	40.5	16.85744017	1	8.380952381	2.982380952	0		0	0	0	2	115	90	98.33333333	1	0	51.23	5.2	5.5	0	6.69	1.422	4.67064	1.31	0.921237693
35	1	0		0	68.7	84.1	0.816884661	1.811	56.1	17.10511351	1	10.14285714	3.673809524	0		0	0	0	3	125	85	98.33333333	1	1		5.8	5.5	0	4.49	1.94
35	0		0	0	75.55	79.35	0.952110901	1.583	52.9	21.11027264	2	6.333333333	2.293333333	0		0	0	0	2	116	83	94	0	0	435.58	4.8	5.8	0	5.101	1.304	3.33872	1.005	0.770705521
35	2	1		0	62.1	97.2	0.638888889	1.616	51.2	19.60592099	2	8.80952381	3.183809524	0		0	0	0	1	129	67	87.66666667	0	0	35.52	4.5	5.2	0	5.746	1.898	3.47636	0.815	0.429399368
35	1	0		0	89.4	111.55	0.801434334	1.566	78.4	31.96925732	4	5.904761905	2.091904762	0		0	0	0	1	111	79	89.66666667	1	0		4.6	5.3	0
35	1	0		1	70.2	82.9	0.846803378	1.596	47.9	18.80484419	2	9.714285714	3.199047619	0		0	0	0	5	124	80	94.66666667	1	1	489.44	4.4	5.2	0	8.106	3.033	4.243536	1.819	0.599736235
35	3	1		1	82.8	114.4	0.723776224	1.54	71.4	30.10625738	4	8.952380952	3.114285714	0		0	0	0	2	137	92	107	0	0	22.52	5.3	5.1	0	2.739	0.834	1.577136	0.719	0.862110312
35	3	1		1	97.5	114.75	0.849673203	1.707	90.5	31.05857579	4	9.476190476	3.497142857	0		0	0	0	2	118	81	93.33333333	0	0	37.42	3.8	5.4	0	5.232	1.103	3.286312	1.848	1.675430644
35	2	1		1	67.45	81.9	0.823565324	1.483	43.2	19.6427118	2	8.666666667	2.98	0		0	0	0	1	105	69	81	0	0	39.74				2.728	0.554	1.774088	0.877	1.583032491
35	3	1		0	65.45	82.55	0.792852816	1.773	54.3	17.27358011	1	8.047619048	2.825714286	0		0	0	0	8	163	98	119.6666667	1	1	55.38	3.5	4.8	0	4.197	1.302	2.405256	1.074	0.824884793
35	3	1		0	69.8	92.6	0.753779698	1.572	54.2	21.9328063	2	9.833333333	3.528333333	0		0	0	0	1	123	78	93	0	0	22.26	4.5	5.3	0	5.974	1.478	4.081496	0.909	0.615020298
35	3	1		1	79	88.7	0.890642616	1.657	53.8	19.59463864	2	9.142857143	3.34047619	0		0	0	0	1	110	73	85.33333333	1	0	44.93	4.6	5.5	0	5.728	1.593	3.427744	1.551	0.973634652
35	3	1		0	71.6	83.9	0.853396901	1.64	49.5	18.40422368	1	10.19047619	3.696190476	0		0	0	0	7	151	97	115	1	0	120.96	4.6	5.4	0	6.917	1.632	4.360232	2.028	1.242647059
35	3	1		1	75.9	116.35	0.652342071	1.583	69.4	27.69476222	3	8.571428571	3.208571429	0		0	0	0	1	100	75	83.33333333	0	0	36.52	4	4.9	0	4.05	1.829	1.994824	0.496	0.271186441
35	2	1	0	1	67.9	100.1	0.678321678	1.595	55.2	21.69789998	2	8.80952381	3.183809524	0		0	0	0	1	93	63	73	0	0	24.32	4.8	5.9	0	4.08	1.25	2.573272	0.563	0.4504
35	3	1		0	89.8	111.4	0.806104129	1.616	77.3	29.60034555	3	9.380952381	3.452380952	0		0	0	0	1	145	101	115.6666667	0	0	44.95	4.5	5.1	0	7.637	1.997	5.301648	0.742	0.371557336
35	1	0	0	0	69.5	75.1	0.925432756	1.628	45.4	17.1295933	1	7.714285714	2.669047619	0		0	0	0	2	145	88	107	1	1	130.72	4.5	5.5	0	3.73	2.43	1.007248	0.642	0.264197531
35	3	1	0	1	85.3	100.25	0.850872818	1.618	65.8	25.13441949	3	6.761904762	2.358095238	0		0	0	0	1	116	86	96	0	0	121.38	4.1	5.5	0	6.09	2.009	3.557512	1.148	0.571428571
35	2	1		0	65.6	83.9	0.781883194	1.61	45.3	17.47617762	1	8.380952381	3.119047619	0		0	0	0	1	115	90	98.33333333	1	0		4.5	4.6	0	5.135	1.618	2.99488	1.145	0.707663782
35	1	0	0	0	78	101.25	0.77037037	1.57	65.4	26.53251653	3	8.714285714	3.139047619	0		0	0	0	1	143	93	109.6666667	1	1	81.84	4.6	4.5	0	5.092	1.947	2.7802	0.8	0.410888546
35	1	0	0	0	78.1	105.2	0.742395437	1.481	62.7	28.58626555	3	9.238095238	3.111904762	0		0	0	0	1	119	74	89	0	0	46.69	4.8	5.2	0	5.139	1.329	3.26508	1.195	0.89917231
35	2	1	0		76.25	98.1	0.777268094	1.599	62	24.24905184	2	8.428571429	3.004761905	0		0	0	0	1	118	80	92.66666667	0	0	19.8	4.2	5.8	0	4.525	1.747	2.465184	0.686	0.392673154
35	1	0	0	1	76.6	110.6	0.692585895	1.55	67.6	28.13735692	3	8.523809524	3.04952381	0		0	0	0	2	137	92	107	1	0	23.5	5	5.9	0	3.683	1.026	2.115728	1.187	1.156920078
35	1	0	0	1	72.4	95.6	0.757322176	1.52	49.9	21.59799169	2	7.142857143	2.673809524	0		0	0	0	1	116	81	92.66666667	0	0	83.92	5.7	5.6	0	4.451	1.779	2.36192	0.68	0.382237212
35	3	1		0	71.9	94.75	0.75883905	1.581	56.1	22.44394116	2			0		0	0	0	2	129	87	101	0	0	48	4.3	5.6	0	4.09	0.72	2.90032	1.03	1.430555556
35	3	1	0	1	67.4	83.5	0.807185629	1.755	53.7	17.43492342	1	9.285714286	3.270952381	0		0	0	0	3	130	83	98.66666667	1	0	22	5	5.8	0	3.81	0.94	2.41856	0.99	1.053191489
35	1	0	0	0	74	89.9	0.823136819	1.565	53.1	21.68032745	2	9.571428571	3.678571429	0		0	0	1	1	143	94	110.3333333	0	0	24.07	4.7	5.3	0	4.113	1.691	2.076352	0.758	0.44825547
35	3	1		0	73	84	0.869047619	1.653	52.3	19.14061914	2	8.904761905	3.501904762	0		0	0	0	2	137	88	104.3333333	0	0	34.53	4.3	5.5	0	3.909	1.137	2.305512	1.023	0.899736148
36	3	1		0	66.75	82.5	0.809090909	1.722	58.4	19.69457226	2	8	2.803333333	0		0	0	0	2	119	78	91.66666667	1	1	64.03	4.8	5.7	0	3.966	1.4	2.193904	0.816	0.582857143
36	1	0		0	61.2	80.75	0.757894737	1.668	47.8	17.1805002	1	6	2.82	0		0	0	0	3	114	85	94.66666667	1	0	31.4	4.3	5.5	0	4.796	1.82	2.670024	0.671	0.368681319
36	3	1	1	0	84.75	104	0.814903846	1.56	70.5	28.96942801	3	8.238095238	3.325238095	0		0	0	0	2	109	81	90.33333333	1	0	14.72	4.4	5.2	0	4.986	1.177	3.56276	0.54	0.458793543
36	3	1	0	1	68.4	81.65	0.837721984	1.73	53.6	17.90905142	1	5.7546	2.8396	0		0	0	0	2	100	62	74.66666667	0	0	42.87	5	5.6	0	3.25	1.427	1.607768	0.472	0.33076384
36	1	0	0	0	70.85	88.65	0.799210378	1.71	60.2	20.58753121	2	5.80952381	2.73047619	0		0	0	0	5	107	70	82.33333333	1	0	33.97	4	5.7	0	5.792	1.221	3.774824	1.746	1.42997543
36	3	1	0	1	80.5	106.25	0.757647059	1.44	60.5	29.17631173	3	5.214285714	2.450714286	0		0	0	0	1	154	103	120	0	0	34.12	4.3	5.3	0	4.329	1.749	2.334672	0.538	0.307604345
36	1	0		0	61.75	84.45	0.731201895	1.512	40.5	17.7154195	1	6.666666667	3.133333333	0		0	0	0	1	112	77	88.66666667	1	0	56	4.5	5	0	6.02	1.36	4.204	1	0.735294118
36	3	1	0	1	74	93.75	0.789333333	1.74	66.2	21.86550403	2	11.64354286	9.334257143	0		0	0	0	3	115	86	95.66666667	1	1	141.39	5.6	5.6	0	3.244	0.971	1.731728	1.187	1.222451081
36	2	1	1	1	74.15	100.35	0.738913802	1.632	64.4	24.17940215	2	7.547619048	3.000714286	0		0	0	0	2	132	94	106.6666667	1	1	67	5.1	4.9	0	3.37	1.15	1.75944	1.01	0.87826087
36	2	1	0		97.5	100.65	0.968703428	1.578	70.8	28.43277576	3	4.285714286	2.014285714	0		0	0	0	2	141	108	119	0	1
36	3	1			66.75	91.2	0.731907895	1.52	52.8	22.8531856	2	7.238095238	2.445238095	0		0	0	0	1	124	89	100.6666667	0	0
36	3	1		0	108.15	129	0.838372093	1.568	101.9	41.445947	6	5.523809524	2.596190476	0		0	0	0	1	134	89	104	0	1			4.5
36	3	1		1	67.5	93.25	0.72386059	1.514	52.4	22.86017426	2	5.857142857	2.752857143	0		0	0	0	1	124	106	112	0	1	229.32	3.9	4.5	0	7.189	2.909	3.827648	0.992	0.341010657
36	2	1	0	0	70.5	92	0.766304348	1.51	53.6	23.50774089	2	6.904761905	3.245238095	0		0	0	0	1	107	72	83.66666667	0	0	11.07	3.1	5.7	0	3.328	1.152	1.794784	0.836	0.725694444
36	2	1		0	81.9	129.35	0.633165829	1.636	86.15	32.18760648	4	9.9288	5.1338	0		0	0	0	1	111	91	97.66666667	0	0	12.97	4.4	5.3	0	3.593	1.369	1.863304	0.791	0.57779401
36	2	1		0	116	131	0.885496183	1.6	110.5	43.1640625	6	6.142857143	2.887142857	0		0	0	0	2	117	87	97	1	0	23	5.7	4.9	0	3.44	0.35	2.75256	0.74	2.114285714
36	2	1		1	73.95	84.6	0.874113475	1.597	54.1	21.21228399	2	8.285714286	3.074285714	0		0	0	0	5	135	94	107.6666667	1	1	39	3.4	6.1	0	3.6	0.9	2.3808	0.7	0.777777778
36	2	1		0	64.25	81.5	0.788343558	1.621	47	17.88676611	1	8.571428571	3.208571429	0		0	0	0	10	172	103	126	1	1	71	4.3	4.9	0	8.2	3.32	4.23248	1.42	0.427710843
36	2	1		0	82.25	98.1	0.838430173	1.52	63.9	27.65754848	3	5.5	2.585	0		0	0	0	1	132	99	110	1	1	41	4.2	5.3	0	3.25	1.3	1.59888	0.77	0.592307692
36	3	1	1	0	86.35	98	0.881122449	1.662	70	25.34171492	3	8.571428571	3.208571429	0		0	0	0	7	120	83	95.33333333	0	0	99	4.8	5.5	0	8.56	0.99	6.65344	2.01	2.03030303
36	2	1		0	66.9	95.15	0.703100368	1.579	51.9	20.81627889	2	7.380952381	2.785714286	0		0	0	0	1	118	80	92.66666667	0	0	55	3.6	5.2	0	5.14	1.92	2.8324	0.85	0.442708333
36	1	0	0	0	59.1	73.2	0.807377049	1.502	34.5	15.29252608	1	5.523809524	2.596190476	0		0	0	0	1	124	82	96	1	1	345.81	5.3	4.6	0	4.694	2.679	1.543952	1.033	0.385591639
36	2	1	0	0	106.75	142.65	0.748335086	1.603	117.4	45.68788481	6	6.904761905	2.698571429	0		0	0	0	1				0	1	44.56	4.3	5.9	0	6.377	1.522	4.345192	1.118	0.73455979
36	1	0		1	92.2	117	0.788034188	1.575	86.4	34.82993197	4	5.666666667	2.663333333	0		0	0	0	2	119	90	99.66666667	1	1	67.06	6.6	5.5	0	3.798	0.992	2.216392	1.293	1.303427419
36	2	1	0	0	77.3	94.8	0.815400844	1.7	64.3	22.24913495	2	4.952380952	2.327619048	0		0	0	0	3	132	91	104.6666667	1	1	945.39	5.7	4.8	0	3.243	1.463	1.482688	0.652	0.445659604
36	2	1	0	0	68	84	0.80952381	1.663	47.9	17.32012472	1	4.80952381	2.26047619	0		0	0	0	1	87	56	66.33333333	1	1	25.79	5	5.7	0	3.492	0.909	2.3436	0.525	0.577557756
36	2	1	0	1	68	78.5	0.866242038	1.67	50.9	18.2509233	1	4.80952381	2.26047619	0		0	0	1	3	103	56	71.66666667	0	0	39.68	5.4	4.4	0	5.004	1.471	3.055112	1.048	0.712440517
36	2	1	0	0	78.2	95.8	0.816283925	1.573	60.3	24.37024341	2	4.571428571	2.148571429	0		0	0	0	1	125	81	95.66666667	0	1	81.81	4.8	5.6	0	5.638	2.292	2.985304	0.791	0.345113438
36	3	1		0	81.3	119.4	0.680904523	1.639	80.5	29.96663467	4	9.642857143	3.097142857	0		0	0	0	2	117	84	95	1		30.17	4.9	5.4	0	3.282	0.879	2.145816	0.564	0.641638225
36	2	1		0	63.6	92	0.691304348	1.626	49.5	18.72251195	2	7.761904762	2.554761905	0		0	0	0	1	97	69	78.33333333	1	0	34.28	5.5	5	0	4.536	1.3	2.890808	0.757	0.582307692
36	1	0		0	93.4	108.35	0.862021228	1.435	68.6	33.31350387	4	10.52380952	3.852857143	0		0	0	0	3	107	79	88.33333333	1	0	46.74	5.9	5.9	0	3.412	0.848	2.067872	1.088	1.283018868
36	1	0		0	81.8	96.8	0.845041322	1.55	59.5	24.76586889	2	9.619047619	3.427619048	0		0	0	0	4	157	105	122.3333333	1	1	163.46	4.7	5.4	0	6.102	0.922	4.07648	2.42	2.62472885
36	3	1		0	76.25	101.65	0.750122971	1.51	55.8	24.47261085	2	8.428571429	3.004761905	0		0	0	0	1	95	68	77	1	0	42.63	4.8	5.6	0	3.431	0.808	2.345296	0.609	0.753712871
36	1	0		1	82.25	118.15	0.696148963	1.62	82	31.24523701	4	9.142857143	3.613809524	0		0	0	0	1	104	77	86	1	1	26.34	5.7	5.7	0	4.455	0.966	2.65452	1.83	1.894409938
36	2	1		1	76.85	95.45	0.805133578	1.742	66.9	22.04600068	2			0		0	0	0	8	166	109	128	0	0	51.58	5.8	5.5	0	4.46	0.89	2.875968	1.522	1.71011236
36	3	1		1	80.2	92.65	0.865623314	1.832	67.9	20.2310692	2	8.047619048	2.825714286	0		0	0	0	5	167	115	132.3333333	0	1	161.59	4.2	5.4	0	4.243	0.908	2.61452	1.58	1.740088106
36	3	1		1	64.25	83.95	0.76533651	1.54	47.6	20.07083825	2	7.571428571	2.601904762	0		0	0	0	1	123	76	91.66666667	0	0
36	1	0		0	69.15	97.75	0.70741688	1.65	60.9	22.36914601	2	6.428571429	2.338095238	0		0	0		1	121	80	93.66666667	0	0	30.6				3.508	1.237	1.939488	0.727	0.587712207
36	3	1		0	71.5	107.5	0.665116279	1.701	66.4	22.94877205	2	9.142857143	3.34047619	0		0	0	0	2	150	101	117.3333333	0	0
36	3	1		0	91	122.3	0.744071954	1.623	92	34.92615586	4	7	2.333333333	0		0	0	0	2	145	93	110.3333333	0	0	24.21	4.5	5.1	0	3.724	0.829	2.276208	1.357	1.636911942
36	3	1		1	68.7	79	0.869620253	1.632	48.1	18.0594603	1	8.047619048	2.825714286	0		0	0	0	1	110	68	82	1	1	61.89	4.7	5.7	0	4.527	1.698	2.471952	0.783	0.461130742
36	3	1		0	81.2	102.15	0.794909447	1.548	62.6	26.12356362	3	8	2.803333333	0		0	0	0	1	103	67	79	0	0	18.97	5.5	5.9	0	4.031	1.631	1.95768	0.97	0.594727161
36	3	1		1	69.5	91.5	0.759562842	1.565	47.9	19.55720687	2	8.119047619	2.859285714	0		0	0	0	1	88	70	76	1	1	34.78	4.1	5.8	0	5.329	1.172	3.771224	0.846	0.721843003
36	1	0		1	74.85	87.55	0.854940034	1.808	63.8	19.51748375	2	9.619047619	3.564285714	0		0	0	0	3	116	68	84	1	1	35.57	4.7	6	0	3.059	0.641	1.591272	1.813	2.828393136
36	3	1		1	80.75	97.85	0.825242718	1.588	57.9	22.96030049	2	9.238095238	3.248571429	0		0	0	0	1	126	70	88.66666667	0	0	42.84	4.6	5.2	0	5.738	1.367	3.645504	1.591	1.163862473
36	3	1	0	0	79.4	114.9	0.691035683	1.662	75.5	27.33284967	3	9.476190476	3.77047619	0		0	0	0	2	123	85	97.66666667	1	0	30.43	4.4	5.4	0	5.597	1.435	3.923968	0.522	0.363763066
36	1	0	0	0	57.25	76.8	0.745442708	1.52	38	16.44736842	1	10.38095238	3.922380952	0		0	0	0	1	105	67	79.66666667	1	1	26.83	4	5.9	0	5.797	1.897	3.625032	0.603	0.317870322
36	1	0	0	1	73.45	92.8	0.791487069	1.587	54	21.44074671	2	8.166666667	2.881666667	0		0	0	0	1	114	74	87.33333333	0	0	37	4.2	5.5	0	4.29	0.86	2.92384	1.11	1.290697674
36	1	0		1	74.35	97.75	0.760613811	1.568	50.6	20.58061745	2	8.238095238	2.778571429	0		0	0	0	1	111	57	75	1	0	61.08	4.2	4.8	0	3.516	1.185	2.0574	0.6	0.506329114
36	1	0	0	0	70.65	89.5	0.789385475	1.544	45.5	19.08608285	2	9.523809524	3.51952381	0		0	0	0	1	104	69	80.66666667	1	0	35.05	4.6	5.4	0	7.404	2.312	4.655152	0.958	0.414359862
36	3	1		0	92.5	119.5	0.774058577	1.605	91.9	35.67511961	5	7.80952381	2.85047619	0		0	0	0	2				1	0	83.54	4.7	5.2	0	5.614	1.506	3.904168	0.447	0.296812749
36	2	1	0	0	101.95	121.2	0.841171617	1.592	84.5	33.34038282	4	9.904761905	3.698571429	0		0	0	0	3	178	110	132.6666667	0	0	45.15	7.2	7.3	1	7.59	1.671	5.005632	2.003	1.198683423
36	2	1		0	78.2	104.3	0.749760307	1.49	60.7	27.34111076	3	8.666666667	2.843333333	0		0	0	0	1	124	82	96	0	0	35	4.4	4.9	0	6.85	2.69	3.48968	1.47	0.546468401
36	2	1	0	0	79.1	96.55	0.81926463	1.508	66	29.02292987	3	7.238095238	2.718571429	0		0	0	0	1	107	82	90.33333333	0	0	53	4.6	5.2	0	4.86	1.99	2.43224	0.96	0.48241206
36	1	0	0	1	99.85	104.45	0.955959789	1.48	67	30.58802045	4	9	3.41	0		0	0	0	1	113	73	86.33333333	0	0	336	4.3	5.2	0	4.59	1.92	1.26096	3.09	1.609375
36	3	1	0	1	71.35	95.25	0.749081365	1.6	57.2	22.34375	2	7.952380952	3.054285714	0		0	0	0	2	107	67	80.33333333	1	0	21	4.5	5.6	0	4.67	0.83	3.6576	0.4	0.481927711
36	3	1		0	63.35	84.45	0.750148017	1.52	46.2	19.9965374	2	9.619047619	3.564285714	0		0	0	0	1	112	75	87.33333333	1	0	19	4.9	5.2	0	3.36	1.44	1.70568	0.47	0.326388889
36	3	1		1	65.85	81.6	0.806985294	1.682	51.2	18.0974747	1	7.619047619	2.897619048	0		0	0	0	2	106	72	83.33333333			44.64	4.9	4.5	0	2.838	1.06	1.406816	0.814	0.767924528
36	3	1	0	0	125.65	144.6	0.868948824	1.589	123.6	48.95202662	6	5.285714286	1.664285714	0		0	0	0	1	109	69	82.33333333	0	0	30.94	5.9	10.5	1	6.457	2.083	3.256344	2.451	1.176668267
36	1	0	0	0	80.4	113.15	0.710561202	1.553	70	29.0238572	3	8.761904762	3.024761905	0		0	0	0	1	133	66	88.33333333	0	0	26.63	4.9	5.5	0	5.563	1.847	3.348008	0.807	0.436924743
36	1	0	0	0	71.65	83.8	0.855011933	1.609	49.3	19.04297648	2	3.666666667	1.723333333	0		0	0	0	3	121	83	95.66666667	1	1	28	4	5.1	0	2.98	1.16	0.96272	1.88	1.620689655
36	2	1		0	70.85	85.55	0.82817066	1.498	46.2	20.5881986	2	10.33333333	4.173333333	0		0	0	0	1	108	68	81.33333333	1	0	48				3.2	0.09	2.7224	0.85	9.444444444
36	1	0	0	0	74.9	111.85	0.669646848	1.601	67.8	26.45130054	3	8.238095238	3.188571429	0		0	0	0	2	155	112	126.3333333	1	1	113.39	9.1	5.2	0	3.54	0.93	2.302656	0.674	0.724731183
37	3	1		0	68.45	102.4	0.668457031	1.522	55.5	23.95872365	2	3.285714286	1.544285714	1	0	1		0	1	115	82	93	0	1	22	4.9	6.2	0	5.17	1.82	3.05816	0.64	0.351648352
37	3	1		0	69.3	83.8	0.826968974	1.61	49.2	18.9807492	2	7.357371429	4.745228571	0		0	0	0	4	133	85	101	1	1	50	3.4	5.1	0	6.153	2.063	3.71152	0.83	0.402326709
37	3	1	1	0				1.575	98.5	39.70773495	5	7.904761905	3.168571429	0		0	0	0	2	113	91	98.33333333	0	0	31.42	5.1	5.5	0	5.349	1.536	3.424944	0.851	0.554036458
37	3	1	1	0	117.5	139.3	0.84350323	1.54	121.8	51.35773318	6	9.880952381	3.424714286	0		0	0	0	2	121	93	102.3333333	1	1
37	3	1		0	68.65	87.95	0.780557135	1.856	58.6	17.01146329	1	6.5	3.055	0		0	0	0	7	166	107	126.6666667	1	1	469.92	4.1	6	0	6.094	2.572	3.197328	0.712	0.276827372
37	2	1		0	106.25	133.2	0.797672673	1.627	109.3	41.29001647	6	7.19047619	2.832857143	0		0	0	0	1	110	74	86	0	1	106.74	5.7	5.3	0	4.842	1.1	3.155128	1.287	1.17
37	2	1	1	0	98.2	116.7	0.841473865	1.53	88.9	37.97684651	5	8.333333333	3.37	0		0	0	0	1	125	91	102.3333333	0	0	28	5.3	5.3	0	6.32	1.69	4.29256	0.74	0.437869822
37	1	0		0	72.7	81.8	0.888753056	1.63	47.5	17.87797809	1	5.357142857	2.517857143	0		0	0	0	7	104	59	74	1	1	105.19	6.4	5.1	0	6.511	1.528	4.421664	1.231	0.805628272
37	3	1	1	0	79.3	99.1	0.800201816	1.772	79.5	25.31860035	3	4.476190476	1.967142857	0		0	0	0	8	142	91	108	1	0	49		5.6		4.59	0.93	3.39096	0.59	0.634408602
37	2	1	1		73.35	96.15	0.762870515	1.51	55.7	24.42875312	2	7.833333333	2.725	0		0	0	0	3	128	80	96	1	1	240				4.97	0.16	4.45432	0.78	4.875
37	2	1		0	64.25	92.75	0.692722372	1.57	49.6	20.12252018	2	6.761904762	2.631428571	0		0	0	0	1	109	74	85.66666667	1	0	28	3.9	5.6	0	2.03	1.2	0.50624	0.71	0.591666667
37	2	1		0	77.2	84.9	0.909305065	1.696	57.3	19.92062344	2			0		0	0	0	4	131	82	98.33333333	0	1	459	4.9	5.7	0	7.45	2.67	4.3012	1.05	0.393258427
37	2	1	0	1	97	119.85	0.809345015	1.522	88.6	38.2476201	5	5.571428571	2.618571429	0		0	0	1	3	127	102	110.3333333	0	0	35	4.9	5.8	0	3.87	0.89	2.4784	1.1	1.235955056
37	3	1	0	0	93.25	104.5	0.892344498	1.54	86.4	36.43110137	5	9.476190476	3.36047619	0		0	0	0	1	153	95	114.3333333	0	1	112.75	3.2	5.2	0	5.51	2.112	3.116192	0.618	0.292613636
37	2	1	1	0	96.15	101.1	0.951038576	1.742	84.3	27.77993807	3	10.71428571	3.478714286	0		0	0	0	4	140	87	104.6666667	1	1	426.48	4.3	5.8	0	4.268	1.903	1.691032	1.478	0.776668418
37	2	1		1	77.9	104	0.749038462	1.5	67.7	30.08888889	4	5.047619048	2.372380952	0		0	0	0	1	116	75	88.66666667	0	0	52.39	3.5	5.4	0	4.598	1.234	2.753416	1.339	1.085089141
37	2	1		0	77.95	90.4	0.862278761	1.642	58.1	21.54913425	2	5.333333333	2.506666667	0		0	0	0	3	125	78	93.66666667	0	0	39.89	3.9	5.3	0	4.408	1.39	2.85384	0.36	0.258992806
37	2	1		0	75.45	98.2	0.768329939	1.46	57.7	27.06886846	3	8.476190476	2.83147619	0		0	0	0	1	125	94	104.3333333	1	0	74.68	4.9	4.8	0	3.651	1.737	1.631736	0.619	0.356361543
37	3	1		1	67.55	95.15	0.709931687	1.581	56.4	22.56396223	2	5.857142857	2.752857143	0		0	0	0	1	93	67	75.66666667	0	0	51.94	5.5	5.5	0	3.92	1.313	2.363952	0.533	0.405940594
37	2	1	0	0	87.25	89	0.980337079	1.573	68.5	27.68427319	3	9.595238095	3.416428571	0		0	0	0	4	110	62	78	0	0	75.14	4.4	4.9	0	5.869	1.076	3.787976	2.204	2.048327138
37	3	1	0	0	75.6	96.45	0.783825816	1.644	71.7	26.52867317	3	5.857142857	2.752857143	0		0	0	0	8	152	97	115.3333333	0	0	43	4.5	5.6	0	8.12	1.19	6.55152	0.83	0.697478992
37	1	0		0	76	103.9	0.73147257	1.608	72.6	28.07789411	3	6.166666667	2.215	0		0	0	0	3	123	86	98.33333333	1	0	15	5.5	5.7	0	4.84	0.65	3.65192	1.18	1.815384615
37	2	1	0	0	66.4	78.25	0.8485623	1.618	48.3	18.44973345	1	5.523809524	2.596190476	0		0	0	0	8	113	64	80.33333333	1	1	25	5.5	5.5	0	6.14	0.8	4.44168	1.97	2.4625
37	2	1		0	71.35	81	0.880864198	1.663	52.2	18.87495846	2	5.857142857	2.752857143	0		0	0	0	3	107	56	73	0	0	34	5	5.9	0	4.67	1.13	2.9244	1.35	1.194690265
37	2	1	0	1	73.1	82.6	0.884987893	1.74	54.7	18.06711587	1	5.523809524	2.596190476	0		0	0	0	2	114	72	86	0	0	78	4.6	5.8	0	3.62	1.01	2.40024	0.46	0.455445545
37	3	1	1	0	86.3	112.35	0.768135291	1.733	86	28.63527286	3	7.666666667	2.92	0		0	0	0	1	112	78	89.33333333	0	0	19	5.4	5.6	0	4.17	0.96	2.88168	0.72	0.75
37	3	1	0	0	93.25	120	0.777083333	1.744	105	34.52203097	4	4.714285714	2.215714286	0		0	0	0	4	141	94	109.6666667	0	0	25	18.2	15.3	1	4.14	0.56	3.21976	0.79	1.410714286
37	2	1		0	84.25	97.65	0.862775218	1.78	72.5	22.88221184	2	10.5952381	3.886428571	0		0	0	0	2	119	75	89.66666667	0	0	24	4	5.3	0	4.13	1.54	1.96528	1.37	0.88961039
37	3	1	1	0	90.75	106.15	0.85492228	1.562	69.6	28.52641398	3	8.238095238	2.923238095	0		0	0	0	2	134	86	102	1	0	54	4.1	5.2	0	5.8	0.94	4.30824	1.21	1.287234043
37	2	1	1	0	69.4	86	0.806976744	1.734	58.4	19.42292624	2	7.238095238	2.718571429	0		0	0	0	8	142	107	118.6666667	1	1	33	4.2	5.3	0	6.94	1.78	4.48512	1.48	0.831460674
37	3	1	0	0				1.612	81	31.17130208	4	3.928571429	1.846428571	0		0	0	0	3	145	97	113	0	0	36	4.1	5.1	0	7.71	1.19	5.84968	1.47	1.235294118
37	3	1	1	0	94.3	175.1	0.5385494	1.61	86.2	33.25488986	4	8.857142857	3.06952381	0		0	0	0	1	101	69	79.66666667	0	0	39		5.4		6.24	1.16	4.68328	0.87	0.75
37	2	1	0	0	78.8	102.2	0.771037182	1.688	67.5	23.6896633	2	6.357142857	2.987857143	0		0	0	0	1	155	96	115.6666667	0	0	22.39	4.8	5.3	0	3.765	1.278	2.291376	0.429	0.335680751
37	2	1	0	1	71.75	80.5	0.891304348	1.618	52.8	20.16865272	2	5.142857143	2.417142857	0		0	0	0	3	108	68	81.33333333	1	0	58.2	4.5	6	0	3.721	0.599	2.764952	0.783	1.307178631
37	1	0		0	62.25	84.9	0.733215548	1.751	51	16.63404546	1	5.19047619	1.756190476	0		0	0	0	4	123	94	103.6666667	1	1	39.59	3.9	5	0	2.936	1.091	1.483392	0.793	0.726856095
37	2	1		0	71.15	83.6	0.851076555	1.735	57.5	19.10156218	2	8.238095238	3.188571429	0		0	0	0	4	129	78	95	1	1	37.13	5.1	5.3	0	4.292	1.558	2.368288	0.802	0.514762516
37	0			0	71.6	81.35	0.880147511	1.718	51.8	17.55025539	1	9.857142857	3.53952381	0		0	0	0	2	110	76	87.33333333	1	1	32.03	3.7	5.1	0	3.546	1.489	1.813496	0.534	0.358629953
37	3	1		0	75.25	106.7	0.70524836	1.634	66.1	24.75696229	2	9.571428571	3.405238095	0		0	0	0	1	126	82	96.66666667	1	0	20.81	5	5.8	0	3.737	0.99	2.125016	1.364	1.377777778
37	3	1	0	0	65.25	82.1	0.794762485	1.635	48.3	18.06806386	1	9.428571429	3.474761905	0		0	0	0	2	129	82	97.66666667	0	0	26.25	5	5.6	0	4.09	1.89	1.936432	0.578	0.305820106
37	3	1		0	72.45	83.1	0.871841155	1.632	51.7	19.4111039	2	7.80952381	2.85047619	0		0	0	0	5	131	89	103	1	1	32.29	5.4	5.5	0	4.408	0.907	3.102456	0.874	0.963616318
37	2	1		0	64.25	81.6	0.787377451	1.71	49	16.75729284	1	9	3.273333333	0		0	0	0	2	126	82	96.66666667	0	0	21.89	4.7	5.6	0	5.551	2.013	3.20056	0.74	0.367610532
37	1	0		0	69.75	82.2	0.848540146	1.704	50.8	17.49542639	1	5.571428571	1.935238095	0		0	0	0	3	133	84	100.3333333	1	0	45.94	5.1	5.3	0	3.638	1.015	2.24224	0.835	0.822660099
37	2	1		1	64	79.75	0.802507837	1.674	46	16.41522819	1	9.19047619	3.362857143	0		0	0	0	3	108	62	77.33333333	1	0	39.88	5.3	5.5	0	4.129	0.885	2.66944	1.26	1.423728814
37	3	1	0	0	82.65	102.4	0.807128906	1.806	73.1	22.4120656	2	7.523809524	2.57952381	0		0	0	0	2	126	76	92.66666667	0	1	55.8	4.2	5.4	0	6.024	1.663	3.899528	1.012	0.608538785
37	2	1		0	89.55	121.4	0.737644152	1.567	78.4	31.9284672	4	9.571428571	3.541904762	0		0	0	0	2	148	100	116	1	0	39.64	4.7	5.6	0	3.671	1.451	1.8894	0.725	0.49965541
37	1	0		0	64.3	84.3	0.762752076	1.682	49.9	17.6379685	1	9.80952381	3.79047619	0		0	0	0	1	127	80	95.66666667	1	1	29.27	2.2	5.1	0	4.397	1.865	2.125248	0.892	0.478284182
37	2	1		1	67.75	84.25	0.804154303	1.524	42.4	18.25559207	1	7.714285714	2.532380952	0		0	0	1	1	166	119	134.6666667	0	0	101.9	5.7	5.9	0	5.633	2.306	2.883312	0.973	0.421942758
37	3	1		1	58.5	76.5	0.764705882	1.54	37	15.60128184	1	7.571428571	2.601904762	0		0	0	0	1	93	63	73	0	0	28.51	4.2	5.5	0	6.5	1.546	4.446928	1.112	0.71927555
37	3	1		0	74.8	81.5	0.917791411	1.672	54.2	19.38772006	2	9	3.273333333	0		0	0	0	3				1	1	21.45	4.4	5.1	0	4.33	1.898	1.92128	1.12	0.590094837
37	2	1		0	67.05	87.55	0.765848087	1.568	47.4	19.27907643	2	9.857142857	3.53952381	0		0	0	0	1	110	71	84	1	1	60.4	5	6.5	1	5.413	1.561	3.39372	1.005	0.643818065
37	2	1		0	70	93.75	0.746666667	1.56	56	23.01117686	2	8.261904762	2.926428571	0		0	0	0	1	114	84	94	0	0	40.59	4.7	5	0	4.908	1.621	2.701952	1.283	0.791486737
37	3	1		0	81	94	0.861702128	1.682	62.4	22.05629728	2	8.761904762	3.024761905	0		0	0	0	1	119	86	97	0	0	21.18	5.1	5.4	0	5.488	2.448	2.654224	0.846	0.345588235
37	2	1		0	66.15	81.35	0.813153042	1.653	48	17.56691623	1	7.714285714	2.669047619	0		0	0	0	3	115	76	89	1	1	40.75	4	4.8	0	5.312	1.745	2.934528	1.387	0.794842407
37	1	0	0	0	66.4	98.7	0.672745694	1.576	51.9	20.89560411	2	7.166666667	2.753333333	0		0	0	0	1	108	71	83.33333333	0	0	24.63	4.2	5.3	0	6.028	1.875	3.822856	0.724	0.386133333
37	2	1	0	0	74.6	90.05	0.828428651	1.76	60.3	19.46668388	2	9.714285714	3.882380952	0		0	0	0	3	117	78	91	1	1	40.41	5.1	5.6	0	5.577	3.497	1.752592	0.718	0.205318845
37	1	0		0	65.05	79	0.823417722	1.693	48	16.74662599	1	6.333333333	2.293333333	0		0	0	0	2	100	70	80	0	0	20.2	3.1	4.5	0	3.731	1.146	2.198312	0.848	0.739965096
37	1	0	0	1	86.1	110.95	0.776025237	1.605	78.5	30.47330674	4	6.952380952	2.584285714	0		0	0	0	1	106	75	85.33333333	1	0	48.3	4.3	5.1	0	3.344	1.135	1.285144	2.026	1.785022026
37	1	0		0	72.9	96.1	0.758584807	1.593	58.1	22.89520734	2	7.80952381	2.713809524	0		0	0	0	1	124	88	100	1	0	52.32	4.7	5.1	0	6.75	1.683	4.530288	1.177	0.699346405
37	1	0	0	1	70.4	92.6	0.760259179	1.638	56.9	21.20725564	2	5.857142857	2.06952381	0		0	0	0	1	133	91	105	0	1	74.33	5.4	5.5	0	2.108	1.34	0.387696	0.834	0.62238806
37	0			0	104.4	125.35	0.83286797	1.587	90.1	35.77428294	5	8.619047619	3.094285714	0		0	0	0	2	124	91	102	1	1	107.46	4.2	6.4	0	8.358	1.983	5.842848	1.167	0.588502269
37	0		0	1	71.1	99.4	0.715291751	1.556	56	23.12963832	2	7.571428571	2.601904762	0		0	0	0	1	124	89	100.6666667	0	0	25.3	5.3	5.8	0	4.705	1.467	2.947984	0.636	0.433537832
37	3	1		0	77.75	105.9	0.734183192	1.626	71.1	26.89233534	3	4.904761905	2.305238095	0		0	0	0	1	105	69	81	1	0	39.84	4.2	5	0	3.032	2.004	0.70196	0.715	0.356786427
37	2	1		1	60.95	80.95	0.75293391	1.592	39.8	15.70351759	1	8.238095238	3.051904762	0		0	0	0	1	144	96	112	0	0	109.23	4.5	5.6	0	4.84	3.156	1.087096	1.309	0.414765526
37	2	1	1	0	79.7	101.7	0.783677483	1.541	60.8	25.60343895	3	8.285714286	3.074285714	0		0	0	0	1	155	111	125.6666667		1	159.32	5.8	5.4	0	4.83	2.356	1.985624	1.071	0.454584041
37	1	0	0	1	71.65	83.55	0.857570317	1.615	47.9	18.36498002	1	9.619047619	3.564285714	0		0	0	0	1	99	71	80.33333333	1	0		4.4	5.3	0
37	1	0	0	0	63.1	78.65	0.80228862	1.568	40.9	16.63532122	1	7.238095238	2.581904762	0		0	0	0	7	139	85	103	1	0	24.69	4.5	5.3	0	4.174	1	2.70432	1.03	1.03
37	1	0		0	76.65	87.2	0.879013761	1.588	52.5	20.81892532	2	9.346895238	4.024038095	0		0	0	0	2	126	79	94.66666667	0	0	28.54	4.4	5.6	0	4.92	1.716	2.869296	0.734	0.427738928
37	1	0		1	60.2	77.05	0.781310837	1.523	38.1	16.4257485	1	7.476190476	2.83047619	0		0	0	0	2	116	90	98.66666667	0	0	15	5.6	5.6	0	4.47	1.23	2.79312	0.98	0.796747967
37	2	1		1	73.9	91.35	0.808976464	1.533	54.7	23.27571424	2	8.952380952	3.114285714	0		0	0	0	8	169	123	138.3333333	1	0	20	5.4	5.1	0	4.51	1.34	2.39936	1.69	1.26119403
37	1	0	0	1	84.4	110.65	0.762765477	1.615	72.1	27.64332065	3	9.523809524	3.51952381	0		0	0	0	1	105	70	81.66666667	1	0	22.89	4.7	5.6	0	2.94	0.805	1.84544	0.635	0.788819876
37	1	0	0	1	98.3	122.15	0.80474826	1.558	76.1	31.35088104	4	7.80952381	2.713809524	0		0	0	0	2	118	81	93.33333333	0	0	17	5.8	5.2	0	2.61	0.89	1.5832	0.3	0.337078652
37	2	1		0	68	78.45	0.866794136	1.601	46.4	18.10236497	1	7.428571429	2.534761905	0		0	0	0	3	125	91	102.3333333	0	0	20.28	4.8	5.3	0	5.027	1.578	3.07052	0.83	0.525982256
37	2	1	0	1	55.55	68.25	0.813919414	1.456	34.5	16.2740762	1	8.80952381	3.32047619	0		0	0	0	2	109	78	88.33333333	1	0	22.54	5.7	5.5	0	4.305	0.776	3.061144	1.026	1.322164948
37	3	1		1	67	88.5	0.757062147	1.666	55.1	19.85187833	2	10.52380952	3.98952381	0		0	0	0	1	131	88	102.3333333	0	0	30	3.5	6	0	3.38	0.91	2.24656	0.49	0.538461538
37	1	0	0	0	72.5	91	0.796703297	1.653	51.8	18.95763043	2	6.142857143	2.203809524	0		0	0		1	133	101	111.6666667	1	1		4.1	5.7	0	4.96	2.79
37	2	1		0	71.5	83.2	0.859375	1.607	49.4	19.12912898	2	9.333333333	3.703333333	0		0	0	0	2	129	75	93	0	0	36.8	5	5.1	0	3.453	0.994	2.111984	0.761	0.765593561
38	2	1		0	64.75	82	0.789634146	1.493	41.6	18.66266735	2	6	2.82	2	1		1	0	1	104	62	76	1	1	121.22	4.4	5	0	5.302	2.122	2.756376	0.929	0.437794533
38	2	1	0	0	69.2	80.3	0.861768369	1.593	49.4	19.46683722	2	4.071428571	1.913571429	1	0	1		0	5	156	79	104.6666667	1	1	379	4.9	5.3	0	5.66	2.61	2.39792	1.43	0.54789272
38	3	1		1	71.6	99.6	0.718875502	1.59	62.2	24.60345714	2	8.904761905	3.166904762	0		0	0	0	1	108	81	90	1	1	19.67	4.7	5.5	0	5.342	1.81	3.11932	0.905	0.5
38	3	1	1	0	70.4	83.9	0.83909416	1.695	54.9	19.10877907	2	6.953085714	4.189514286	0		0	0	0	2	125	89	101	0	1	35.97	5.3	4.6	0	4.974	1.74	2.995512	0.523	0.300574713
38	1	0	1	0	65.15	93.25	0.698659517	1.58	53.7	21.51097581	2	10.73809524	3.216571429	0		0	0	0	2	158	116	130	0	0		4.4	5	0
38	4	1		0	84.7	97	0.873195876	1.73	75.9	25.36001871	3	6.619047619	2.700952381	0		0	0	0	4	135	88	103.6666667	0	1	379.18	7	4.8	0	8.305	1.582	5.95008	1.695	1.071428571
38	2	1		0	62.1	75.1	0.82689747	1.59	40	15.82215893	1	6.19047619	2.90952381	0		0	0	0	4	154	87	109.3333333	0	1
38	3	1		1	66.4	87.25	0.761031519	1.613	44.9	17.25748904	1	5.19047619	2.43952381	0		0	0	0	1	109	72	84.33333333	0	1	55.96	4.2	5.7	0	4.35	0.909	2.67948	1.67	1.837183718
38	3	1	0	0	76	91	0.835164835	1.615	52.8	20.24365229	2	5.238095238	2.461904762	0		0	0	0	2	111	69	83	0	0	23	4.3	4.3	0	3.5	1.23	1.87784	0.86	0.699186992
38	2	1	0	1	103	133.2	0.773273273	1.556	97.6	40.31165536	6	3.857142857	1.812857143	0		0	0	0	2	110	82	91.33333333	1	1	35				3.11	0.86	1.73472	1.13	1.313953488
38	2	1	0	0	65.25	82.7	0.788996372	1.44	40.5	19.53125	2	4.904761905	2.305238095	0		0	0	0	1	90	66	74	0	0	27.92				3.662	1.849	1.409896	0.884	0.478096268
38	3	1	1	0	89.4	132	0.677272727	1.657	105.3	38.35158828	5	8.071428571	2.847571429	0		0	0	0	1	110	81	90.66666667	0	0	25.51	3.8	6	0	5.839	1.608	3.862552	0.808	0.502487562
38	3	1		0	69.65	85.05	0.818930041	1.604	53	20.59999627	2	17.93121905	13.23931429	0		0	0	0	2	104	57	72.66666667	0	0	18.52	4.5	5.4	0	3.278	1.263	1.649744	0.801	0.634204276
38	2	1	1	0	57	84	0.678571429	1.5	37.7	16.75555556	1	5.952380952	2.797619048	0		0	0	0	1	100	69	79.33333333	0	0	14.26	4.6	5	0	3.839	1.459	2.119168	0.572	0.392049349
38	2	1	0	0	72.15	99.7	0.723671013	1.505	55	24.28229269	2	7.476190476	2.83047619	0		0	0	0	1	133	85	101	1	0	22.85	5.3	5.2	0	4.512	1.807	2.425472	0.613	0.339236303
38	3	1	0	0	85.75	101.9	0.841511286	1.611	73.4	28.28166535	3	4.571428571	2.148571429	0		0	0	0	1	126	87	100	0	0	20.68	5.9	5.5	0	4.362	1.157	2.707048	1.092	0.943820225
38	3	1	0	0	69.65	83.9	0.830154946	1.63	51.6	19.42112989	2	6.071428571	2.853571429	0		0	0	0	2	115	74	87.66666667	0	0	28.28	4.9	5.9	0	3.471	1.293	1.860168	0.697	0.539056458
38	3	1	1	0	78.3	96.2	0.813929314	1.725	71.5	24.02856543	2	8.595238095	2.745428571	0		0	0	0	5	131	84	99.66666667	0	0	38	5.5	5.6	0	5.19	1.07	3.92848	0.42	0.392523364
38	2	1		0	103.9	124.15	0.836890858	1.572	97.5	39.45477148	5	5.666666667	2.663333333	0		0	0	0	4	146	96	112.6666667	0	1	291	7	7.2	1	4.06	0.71	1.83152	3.33	4.690140845
38	3	1	0	0	81.65	106.15	0.769194536	1.607	72.2	27.95795774	3	6.512457143	3.256742857	0		0	0	0	1	136	99	111.3333333	0	0	82	3.6	4.7	0	4.28	1.86	2.00504	0.91	0.489247312
38	2	1	1	0	64.25	84.5	0.76035503	1.485	45.3	20.54212155	2			0		0	0	0	1	96	62	73.33333333	1	0	22	4.6	5.8	0	3.77	0.9	2.63288	0.52	0.577777778
38	3	1		0	84.25	109.3	0.770814273	1.613	75.4	28.98028226	3	6.380952381	2.999047619	0		0	0	0	3	150	96	114	1	1	69	6	5.1	0	7.3	1.54	5.2584	1.1	0.714285714
38	3	1	1	1	77.5	111.05	0.697883836	1.607	71.6	27.72562014	3	5	2.35	0		0	0	0	1	120	79	92.66666667	0	0	17	4.4	5.2	0	4.16	0.97	2.8024	0.85	0.87628866
38	2	1	0	0	66.65	82.3	0.809842041	1.631	49.7	18.68307971	2	4.714285714	2.215714286	0		0	0	0	7	122	88	99.33333333	1	1	123	5.9	5.3	0	7.9	2.02	5.424	1	0.495049505
38	1	0		0	90.65	108.35	0.836640517	1.5	69.8	31.02222222	4	8.547619048	3.470714286	0		0	0	0	1	102	69	80	0	1	35	5	5.2	0	7.39	2.42	4.058	2	0.826446281
38	3	1		0	80.85	92.7	0.872168285	1.748	70.8	23.17130005	2	5.071428571	2.383571429	0		0	0	0	4	124	77	92.66666667	1	1	55	4.2	5.4	0	4.41	1.29	2.6868	0.95	0.736434109
38	2	1	0	0	80.55	89.4	0.901006711	1.479	51.5	23.54349214	2	6.380952381	2.999047619	0		0	0	0	1	123	89	100.3333333	1	1	203	4.7	5.5	0	7.77	2.57	4.66192	1.18	0.459143969
38	2	1		0	64.6	78.3	0.825031928	1.51	43	18.85882198	2	3.928571429	1.846428571	0		0	0	0	2	125	84	97.66666667	1	1	40	5.2	5.3	0	4.65	1.12	3.12416	0.89	0.794642857
38	3	1	0	1	103.55	130.75	0.791969407	1.548	96.7	40.35381154	6	6.142857143	2.887142857	0		0	0	0	2	125	85	98.33333333	0	0	28.45	5.1	4.7	0	4.677	0.889	3.324248	1.017	1.143982002
38	2	1		0	75.1	82.15	0.914181376	1.634	51.8	19.40106878	2	4.285714286	2.014285714	0		0	0	0	4	158	112	127.3333333	1	1	58.27	5.6	5.2	0	3.715	1.281	1.971616	1.014	0.791569087
38	3	1	0	0	66	90.5	0.729281768	1.582	55.4	22.13588074	2	6.5	3.055	0		0	0	0	1	100	67	78	0	0	83.85	4.9	5.1	0	5.212	1.411	3.01212	1.73	1.226080794
38	3	1	1	0	93.4	102.4	0.912109375	1.616	88.2	33.77426233	4	7.404761905	2.933571429	0		0	0	0	7	136	78	97.33333333	0	0	53.62	4.6	6	0	6.792	0.998	4.53088	2.77	2.775551102
38	2	1		0	86.75	108.4	0.800276753	1.492	71.1	31.9397825	4	8.119047619	2.859285714	0		0	0	0	1	112	82	92	0	0	32.32	5.3	5.6	0	4.655	1.303	2.859976	1.079	0.828089025
38	3	1		1	72.4	88.15	0.821327283	1.7	58.8	20.34602076	2			0		0	0	0	4	141	87	105	1	0	46.34	4.5	5.9	0	4.165	0.745	2.912472	1.113	1.493959732
38	3	1		1	114.9	119.5	0.961506276	1.543	87.8	36.87760123	5	6.714285714	2.335714286	0		0	0	0	1	109	72	84.33333333	0	0	24.98	5.3	6.4	0	4.552	1.262	2.913344	0.826	0.65451664
38	2	1		0	108.85	117.75	0.924416136	1.598	88.9	34.81354196	4	8.19047619	3.166190476	0		0	0	0	1	126	86	99.33333333	1	0	29.3	4.3	5.9	0	3.355	1.181	1.753568	0.922	0.780694327
38	3	1	0	0	70.85	81.6	0.868259804	1.612	50.2	19.31851067	2	5	1.666666667	0		0	0	0	3	103	67	79	0	0	56.56	3.9	5	0	4.659	1.447	2.711312	1.098	0.758811334
38	1	0		0	99.95	105.45	0.947842579	1.514	82.4	35.94806029	5	6.428571429	2.474761905	0		0	0	0	1	128	83	98	0	0	48.05	5.2	5.6	0	3.487	0.961	2.013456	1.124	1.169614984
38	1	0		0	84.7	95.15	0.89017341	1.751	68.3	22.2765746	2	10.38095238	4.195714286	0		0	0	0	10	136	91	106	1	1	37.51	5.5	5.8	0	5.385	0.934	3.762896	1.509	1.615631692
38	2	1		0	74.9	85.15	0.879624193	1.534	51.1	21.71551737	2	10.80952381	3.85047619	0		0	0	0	4	157	104	121.6666667	1	1	108.1	5.2	6	0	1.996	0.832	0.442608	1.582	1.901442308
38	3	1	0	0	65.35	81.9	0.797924298	1.687	50.5	17.74439567	1	8.095238095	2.984761905	0		0	0	0	4	132	94	106.6666667	0	0
38	3	1		1	78.3	95.2	0.822478992	1.561	57.2	23.47416877	2	8.857142857	3.06952381	0		0	0	0	4	123	95	104.3333333	1	1	30.14	4.1	5.3	0	4.423	0.764	2.554568	2.422	3.170157068
38	1	0		1	73.45	86.85	0.845710996	1.557	52.5	21.65619126	2	7.285714286	2.604285714	0		0	0	0	1	101	73	82.33333333	1	0	70.25	5.5	5.6	0	3.9	0.251	2.564632	2.378	9.474103586
38	3	1		1	80.75	102.9	0.784742468	1.58	61.4	24.5954174	2	6.952380952	2.584285714	0		0	0	0	1	112	77	88.66666667	1	0	26.36	2.4	5.2	0	3.338	0.945	2.085656	0.674	0.713227513
38	2	1		0	63.25	78.85	0.802155992	1.467	38.4	17.84312823	1	7.333333333	2.626666667	0		0	0	0	2	130	88	102	1	0	18.83	4.6	4.9	0	5.86	1.465	4.056192	0.743	0.507167235
38	2	1		0	91.4	101	0.904950495	1.518	74	32.11353959	4	6.571428571	2.131904762	0		0	0	0	1	116	79	91.33333333	0	0	29.24	4.6	5.8	0	6.5	1.139	4.579872	1.713	1.503950834
38	0			0	65.7	78.25	0.839616613	1.716	50.5	17.14971121	1	6.666666667	2.45	0		0	0	0	4	111	70	83.66666667	1	1		3.5	5.2	0
38	1	0		0	72.75	95.5	0.761780105	1.473	52.4	24.15048147	2	9.761904762	3.768095238	0		0	0	0	1	117	78	91	0	0	21.32	6.2	5.6	0	4.87	1.796	2.329352	1.633	0.909242762
38	1	0	0	0	109.4	127.5	0.858039216	1.639	102.8	38.26795085	5	7.571428571	2.738571429	0		0	0	0	1	143	87	105.6666667	0	0	82.55	4.3	5.8	0	6.863	2.332	4.136104	0.866	0.37135506
38	3	1	0	0	72.15	97.1	0.743048404	1.595	59.6	23.42744273	2	8.238095238	2.915238095	0		0	0	0	1	88	58	68	1	0	22.91	4.3	4.9	0	3.896	0.963	2.641616	0.639	0.663551402
38	2	1	0	1	68.4	88.3	0.774631937	1.548	44.8	18.69545767	2	8.19047619	3.02952381	0		0	0	0	2	125	90	101.6666667	1	0	319.98	5	5	0	7.515	2.696	4.486576	0.729	0.270400593
38	1	0	0	0	69.25	83.45	0.829838226	1.612	51.6	19.85727392	2	9.761904762	3.631428571	0		0	0	0	2	147	107	120.3333333	1	1	42.15	5.2	5.1	0	6.358	2.782	3.371256	0.449	0.16139468
38	2	1		0	70.35	85.3	0.824736225	1.721	56	18.90715943	2	9.238095238	3.248571429	0		0	0	0	4	139	94	109	0	0	48.19	4.9	5.6	0	6.319	2.116	3.78804	0.91	0.430056711
38	2	1	0	0	70	84.55	0.827912478	1.73	50.2	16.7730295	1	9.380952381	3.315714286	0		0	0	0	3	153	106	121.6666667	1	1	30.56	4.6	4.9	0	3.085	1.688	1.135256	0.574	0.340047393
38	1	0	0	1	88.9	104.6	0.849904398	1.499	69.2	30.79660401	4	8.333333333	3.233333333	0		0	0	0	1	114	84	94	1	0	80.93	4.6	6.2	0	3.854	1.106	2.207184	1.186	1.072332731
38	2	1	0	0	70.1	86.2	0.813225058	1.68	55.6	19.69954649	2	9.333333333	3.566666667	0		0	0	0	2	128	78	94.66666667	1	1	29.42	4.5	5.9	0	3.451	1.277	1.876688	0.652	0.510571652
38	1	0	0	0	67.75	75.4	0.898541114	1.632	43.8	16.44499712	1	8.452380952	2.879285714	0		0	0	0	3	114	64	80.66666667	0	0	66	5.6	5.1	0	4.36	1.25	2.72696	0.84	0.672
38	1	0		0	68.6	81.9	0.837606838	1.63	49.5	18.63073507	2	9.133333333	3.199333333	0		0	0	0	2	120	73	88.66666667	1	1	26.24	5	5.4	0	3.198	2.018	0.925096	0.559	0.277006938
38	1	0	0	0	69.3	93.2	0.743562232	1.59	54.9	21.71591314	2	7.285714286	2.740952381	0		0	0	0	1	96	67	76.66666667	1	1	26	5.2	5.4	0	2.61	1.25	1.01344	0.76	0.608
38	1	0	1	0	86.55	93.55	0.925173704	1.675	67.5	24.05881043	2	8.476190476	3.30047619	0		0	0	0	1	143	101	115	0	0	467	4.4	5.2	0	4.69	1.64	2.65784	0.86	0.524390244
38	3	1	1	0	85.15	103	0.826699029	1.668	69.5	24.98001599	3	9.857142857	3.676190476	0		0	0	0	1	110	62	78	0	1	123.71	4.8	5.5	0	4.813	1.117	2.630328	2.337	2.09221128
38	2	1	0	0	76.35	88.2	0.865646259	1.62	53.2	20.27130011	2	8.428571429	3.004761905	0		0	0	0	2	107	76	86.33333333	0	0	94.9	5.1	6	0	4.824	1.798	2.427728	1.312	0.729699666
38	1	0		0	63.2	80.65	0.783632982	1.683	43.6	15.39282236	1	8.095238095	2.984761905	0		0	0	0	1	114	84	94	1	1	55.14	4.9	5.6	0	4.9	1.906	2.427192	1.243	0.652151102
38	2	1		1	67.6	75.45	0.895957588	1.604	44.3	17.21848745	1	12.23809524	4.385238095	0		0	0	1	7	142	81	101.3333333	1	1
39	2	1	0	1	99.8	110	0.907272727	1.546	79.5	33.26198394	4	4.571428571	2.148571429	1	0	1		0	2	121	90	100.3333333	1	1	183.5	5.2	6	0	6.334	1.362	4.197712	1.698	1.246696035
39	3	1	1	0	79.85	95.4	0.837002096	1.563	59.7	24.43747751	2	5.571428571	2.618571429	0		0	0	0	1	140	94	109.3333333	0	0	519		5.7		5.56	1.97	2.19464	3.06	1.553299492
39	2	1	1	0	69.35	87.65	0.79121506	1.66	57.7	20.9391784	2	5.333333333	2.506666667	0		0	0	0	3	107	67	80.33333333	1	0	28.11	5.4	5.5	0	4.024	1.004	2.69168	0.72	0.717131474
39	3	1		0	77.8	92.4	0.841991342	1.723	62.8	21.15383385	2	7.333333333	2.498	0		0	0	0	2	141	89	106.3333333	1	1	41.03	4.7	5.3	0	2.78	2.11	0.499912	0.373	0.176777251
39	2	1		0	75.4	87.35	0.863194047	1.734	53.7	17.85977978	1	3.785714286	1.779285714	0		0	0	0	2	144	99	114	0	1	442.09				3.733	3.37	0.154152	0.458	0.135905045
39	5	1	1		67.65	84.3	0.802491103	1.78	58.8	18.55826285	2	5.476190476	2.437142857	0		0	0	0	8	158	107	124	1	0	57	5.2	5	0	4.44	1.25	2.60176	1.29	1.032
39	3	1	1	0	69.55	83.45	0.833433194	1.62	54.2	20.65233958	2	8.881333333	5.773	0		0	0	0	3	156	108	124	0	0	37	3	5.7	0	4.46	1.57	2.6392	0.55	0.350318471
39	5	1	1	0	74.35	96.95	0.76689015	1.54	57.9	24.41389779	2	5.523809524	2.186190476	0		0	0	0	1	143	97	112.3333333	0	0
39	2	1	0	0	65.15	81.25	0.801846154	1.66	51.8	18.7980839	2	5.857142857	2.752857143	0		0	0	0	4	102	53	69.33333333	1	1	108	4.7	6.2	0	4.15	1.26	2.6392	0.55	0.436507937
39	3	1	0	0	79.9	90.25	0.88531856	1.712	68.1	23.23483492	2	10.73809524	3.350571429	0		0	0	0	4	126	66	86	1	1		3.2	5.3	0
39	0		1	0	106.1	110.55	0.959746721	1.67	104.1	37.32654452	5	7.857142857	2.872857143	0		0	0	0	3	123	93	103	0	0	31.19	5.3	6.2	0	3.291	0.774	2.033184	1.061	1.370801034
39	1	0		0	69.95	82.65	0.846339988	1.745	55.4	18.19361089	1	9.738095238	2.947571429	0		0	0	0	3	144	80	101.3333333	1	1	36.73	3.2	5.7	0	2.785	1.353	1.15156	0.615	0.454545455
39	2	1	1	0	90.55	100.5	0.900995025	1.79	87.5	27.30876065	3	7.19047619	2.422857143	0		0	0	0	8	130	90	103.3333333	1	1	52.23	4.5	5.2	0	4.817	1.136	3.222264	1.006	0.88556338
39	3	1	1	1	74.2	97.45	0.761416111	1.662	60.8	22.01108953	2	7.714285714	2.942380952	0		0	0	0	2	114	80	91.33333333	0	1	15	5.5	5.7	0	3.39	0.56	2.51536	0.69	1.232142857
39	3	1	0	1	86	122.95	0.69947133	1.576	84	33.81947486	4	5.142857143	2.417142857	0		0	0	0	2	112	82	92	0	0	23	5.1	5.6	0	4.07	0.74	3.0564	0.6	0.810810811
39	2	1	0	0	108.5	110	0.986363636	1.53	86	36.73800675	5	6.571428571	3.088571429	0		0	0	0	3	110	80	90	0	0	219	8.1	6.5	1	2.42	0.83	0.46824	2.46	2.963855422
39	3	1	1	0	74	88	0.840909091	1.553	59.3	24.58735331	2	19.04139048	12.39567619	0		0	0	0	2	125	84	97.66666667	1	0	17	4.6	5.5	0	3.42	1.17	1.94448	0.67	0.572649573
39	3	1	1	0	82.3	94.5	0.870899471	1.718	69.1	23.41163413	2	7.833333333	3.135	0		0	0	0	5	141	94	109.6666667	0	0	41	5	5.8	0	6.21	1.32	4.20144	1.51	1.143939394
39	3	1		0	82.35	111.9	0.735924933	1.51	70.8	31.05126968	4	5.571428571	2.618571429	0		0	0	0	1	96	73	80.66666667	0	0
39	2	1		0	65.1	79.85	0.815278647	1.7	47.5	16.43598616	1	6.214285714	2.920714286	0		0	0	0	7	139	99	112.3333333	1	1	96	4.9	5.1	0	4.96	1.43	3.10592	0.93	0.65034965
39	3	1	1	0	95.15	105.3	0.903608737	1.609	82.1	31.71254299	4	8.380952381	3.255714286	0		0	0	0	2	120	78	92	1	0	37	4.6	5	0	5.92	1.08	4.08304	1.66	1.537037037
39	3	1	1	0	105.05	115.7	0.907951599	1.645	101.7	37.58280134	5	9.785714286	3.779285714	0		0	0	0	3	125	91	102.3333333	0	0	50	4.4		0	4.3	0.8	2.95736	1.19	1.4875
39	1	0		1	68.8	86.65	0.793998846	1.54	47.4	19.986507	2	5.047619048	2.372380952	0		0	0	0	1	105	67	79.66666667	1	0	28	4.3	5.3	0	5.62	1.61	3.39896	1.34	0.832298137
39	2	1	0	0	112.7	131.25	0.858666667	1.534	114.9	48.828042	6	7.19047619	2.55952381	0		0	0	0	4	138	98	111.3333333	1	0	88	14.6	9.4	1	5.02	1.28	2.76872	2.13	1.6640625
39	2	1		0	71.9	79.65	0.902699309	1.55	41.5	17.27367326	1	6.142857143	2.887142857	0		0	0	0	1	110	73	85.33333333	1	0	46.18	4.6	6.2	0	3.512	0.723	2.357168	0.947	1.309820194
39	2	1	0	1	78	88	0.886363636	1.453	51.4	24.34623952	2	5.928571429	2.786428571	0		0	0	0	2	147	105	119	1	1	62.15	5.1	4.8	0	5.827	1.664	3.646352	1.133	0.680889423
39	0			0	76.75	94.4	0.813029661	1.828	77.7	23.25244555	2	6.714285714	3.155714286	0		0	0	0	2	134	85	101.3333333	0	0	16.05	5.5	5	0	3.326	0.948	1.935224	0.971	1.024261603
39	3	1		0	68.35	87.35	0.782484259	1.475	49.3	22.66015513	2	7.571428571	2.601904762	0		0	0	0	1	103	74	83.66666667	1	0	20.8	4.9	5.7	0	4.864	1.721	2.69612	0.98	0.569436374
39	1	0		0	78.45	94.4	0.831038136	1.558	61.7	25.41851984	3	8.333333333	2.96	0		0	0	0	1	112	86	94.66666667	0	0	16.58	4.9	5.7	0	5.517	1.289	3.503872	1.588	1.231962762
39	2	1		0	67.5	85.05	0.793650794	1.752	54.9	17.88562582	1	9.714285714	3.609047619	0		0	0	0	4	121	77	91.66666667	1	0	26.85	5.3	5.5	0	4.149	1.416	2.252832	1.053	0.743644068
39	1	0		0	77.7	86.9	0.894131185	1.702	59.5	20.53987774	2	8.333333333	2.96	0		0	0	0	3	123	82	95.66666667	1	1	189.86	4.6	5	0	4.63	2.327	1.987904	0.691	0.296948861
39	1	0		0	66.85	79.7	0.838770389	1.655	44.4	16.21014777	1	8.857142857	3.342857143	0		0	0	0	2	101	77	85	1	1	938.09	5.4	5.4	0	3.873	1.856	1.629856	0.849	0.457435345
39	3	1		0	83.8	86.75	0.965994236	1.702	61.3	21.16125219	2	7.476190476	2.83047619	0		0	0	0	4	136	102	113.3333333	0	1	78.82	4.6	5.4	0	6.137	3.694	2.101912	0.748	0.202490525
39	2	1		0	87.6	116.4	0.75257732	1.583	84.9	33.88019182	4	8.714285714	3.139047619	0		0	0	0	1	109	70	83	0	0	34.06	4.9	5.7	0	5.428	1.151	3.859304	0.916	0.795829713
39	3	1		0	89.5	116.05	0.771219302	1.623	83.7	31.77520919	4	10.0952381	3.788095238	0		0	0	0	1	146	95	112	1	0	41.74	4.8	5.9	0	6.398	1.867	3.881656	1.424	0.762720943
39	3	1		1	67.4	77.7	0.867438867	1.684	42.5	14.98665659	1	7.619047619	2.897619048	0		0	0	0	3	89	60	69.66666667	1	1	128.79	3.8	5.7	0	1.863	1.063	0.56744	0.51	0.479774224
39	3	1		0	110.1	112.1	0.982158787	1.775	99.2	31.48581631	4	7.19047619	2.55952381	0		0	0	0	5	148	98	114.6666667	1	1	378.29	5.5	5.9	0	5.949	1.575	3.602904	1.691	1.073650794
39	2	1		0	63.35	95.65	0.662310507	1.635	47.7	17.84361586	1	8.476190476	3.027142857	0		0	0	0	1	140	105	116.6666667	0	0	23.79		5.4		5.053	1.838	2.99156	0.49	0.266594124
39	2	1		1	52.4	72.8	0.71978022	1.644	36.2	13.39383499	1	7.142857143	2.40047619	0		0	0	0	2	82	50	60.66666667	1	0	71.88		5.9		5.202	0.866	3.722224	1.346	1.554272517
39	1	0		0	76	112.15	0.677663843	1.464	66.5	31.02697901	4	9.857142857	3.53952381	0		0	0	0	1	127	93	104.3333333	0	0	24.78	5.1	5.5	0	3.734	1.692	1.83224	0.46	0.271867612
39	2	1		0	72.75	105	0.692857143	1.504	58	25.64084427	3	9.666666667	3.586666667	0		0	0	0	1	101	51	67.66666667	1	0	30.78	4.1	5.4	0	4.828	1.435	2.960256	0.949	0.661324042
39	3	1		0	92.5	113.4	0.815696649	1.618	79.2	30.25297908	4	8.380952381	2.982380952	0		0	0	0	2	121	93	102.3333333	1	0	24.57	5.1	5.3	0	2.863	1.079	1.595672	0.413	0.382761816
39	3	1	0	0	74.9	95.05	0.788006312	1.72	59.9	20.24743104	2	8.476190476	2.89047619	0		0	0	0	1	116	76	89.33333333	1	0	40.93	4	5.2	0	2.711	0.917	1.501248	0.642	0.700109051
39	3	1	0	0	72.55	87.5	0.829142857	1.733	59.6	19.84491003	2	9.095238095	3.181428571	0		0	0	0	2	113	70	84.33333333	0	0	44.59	4.5	5.7	0	3.354	1.221	1.848456	0.624	0.511056511
39	1	0	0	0	71.75	94	0.763297872	1.509	56.7	24.90029999	2			0		0	0	0	2	127	73	91	1	1	29.12	4.1	4.9	0	5.41	1.336	3.370848	1.542	1.154191617
39	2	1	0	0	95.85	108.55	0.883003224	1.555	81.5	33.70519329	4	8	3.076666667	0		0	0	1	4	117	94	101.6666667	0	0	109.52	6.6	7.9	1	6.653	1.172	4.574928	1.987	1.695392491
39	3	1	0	0	70.85	83.1	0.852587244	1.742	53.7	17.69611714	1			0		0	0	0	2	106	76	86	1	1	65.88	4.3	4.9	0	4.133	2.904	0.975008	0.557	0.191804408
39	3	1		0	90.8	108.4	0.837638376	1.6	78.1	30.5078125	4			0		0	0	0	2	159	104	122.3333333	0	0	51.18	5.5	5.5	0	4.708	1.076	2.784752	1.858	1.726765799
39	2	1		0	92.7	109.75	0.844646925	1.655	87	31.76312739	4	9.904761905	3.698571429	0		0	0	0	1	134	84	100.6666667	0	0	28.48	4.5	4.8	0	5.143	1.154	3.645632	0.753	0.652512998
39	3	1		0				1.503	67.6	29.92462624	3	8.380952381	3.119047619	0		0	0	0	1	100	63	75.33333333	0	0	16.98	4.5	5.4	0	3.577	1.345	1.964784	0.586	0.435687732
39	1	0		1	71.4	83.85	0.851520572	1.66	54.6	19.81419655	2	6.904761905	2.425238095	0		0	0	0	3	109	64	79	1	0	60	4.7	5.5	0	2.6	0.9	-0.745072	5.362	5.957777778
39	2	1	0	0	96.5	116.45	0.828681838	1.535	86.5	36.71126484	5	9.285714286	3.407619048	0		0	0	0	1	109	73	85	0	0	42.63	4.6	5.5	0	6.705	1.838	4.673656	0.424	0.230685528
39	1	0		0	65.75	81.9	0.802808303	1.49	42.3	19.0531958	2	7.238095238	2.581904762	0		0	0	0	2	132	102	112	0	0	36.61	4.7	5.2	0	5.441	1.452	3.189176	1.754	1.207988981
39	1	0		1	71.3	102.2	0.697651663	1.501	54.8	24.32311393	2			0		0	0	0	1	97	72	80.33333333	0	0	31.21	3.8	5.5	0	3.507	1.142	1.825552	1.183	1.035901926
39	0		0	0	70.5	89.85	0.784641068	1.523	50.2	21.6423248	2	8.714285714	3.275714286	0		0	0	0	1	103	82	89	1	1	91.35	4.1	5.1	0	3.96	2.29	1.348976	0.704	0.307423581
39	1	0		0	74.15	86.15	0.860708067	1.733	56.9	18.94589565	2	8.80952381	3.32047619	0		0	0	0	3	130	84	99.33333333	1	1	163.41	3.9	5.2	0	5.047	3.091	1.561104	0.866	0.28016823
39	0		1	1	61.5	84.2	0.7304038	1.618	45.3	17.30378728	1	9.523809524	3.51952381	0		0	0	0	1	107	70	82.33333333	1	0	81.05	4.1	5.2	0	5.261	1.47	3.267056	1.149	0.781632653
39	1	0	0	0	75.7	121.85	0.621255642	1.616	79	30.2513234	4	10.76190476	3.828095238	0		0	0	0	1	154	113	126.6666667	1	0	15.03	5.1	5.3	0	3.66	1.715	1.590688	0.777	0.453061224
39	1	0	0	0	73.65	100	0.7365	1.505	54.8	24.19399344	2	7.904761905	2.758571429	0		0	0	0	1	125	82	96.33333333	1	1	30.33	5.1	5	0	4.416	1.58	2.522272	0.688	0.435443038
39	1	0		0	66.3	84.45	0.785079929	1.695	50.2	17.47287267	1	6.19047619	2.226190476	0		0	0	0	5	115	81	92.33333333	1	1	98	4.2	4.8	0	8.31	2.4	5.3172	1.3	0.541666667
39	1	0	0	0	85.15	99.1	0.859233098	1.743	77.2	25.41104505	3	10.52380952	3.98952381	0		0	0	0	2	137	85	102.3333333	0	0	37	5.2	5.7	0	3.67	1.01	1.9532	1.55	1.534653465
39	2	1	0	1	75.25	90.35	0.832872164	1.482	49.4	22.49212776	2	7.571428571	2.875238095	0		0	0	0	1	144	89	107.3333333	1	1	25.32	3.6	5.4	0	3.85	3.23	0.279368	0.747	0.23126935
39	1	0	0	0	63.75	81.8	0.779339853	1.413	39.4	19.73385343	2	6.047619048	2.159047619	0		0	0	0	1	112	80	90.66666667	1	1	45.09	2.2	4.8	0	5.882	2.735	2.643576	1.104	0.403656307
40	3	1	0	0	84.4	100.4	0.84063745	1.502	61.9	27.43789461	3	6.285714286	2.270952381	1	0	1		0	3	115	88	97	0	0	41.72		6		5.127	0.995	3.518224	1.346	1.352763819
40	1	0		0	60.25	74.1	0.813090418	1.494	32.8	14.69510348	1	3.666666667	1.723333333	1	0	1		0	2	110	82	91.33333333	1	1	479.66	4.7	5.2	0	5.152	2.282	2.403968	1.022	0.447852761
40	3	1	0	1	74.45	87.75	0.848433048	1.74	58.4	19.28920597	2	5.857142857	2.206190476	0		0	0	0	7	118	73	88	0	0	375.23	4.5	5.5	0	5.394	0.825	4.184136	0.844	1.023030303
40	3	1		1	71.25	104.4	0.682471264	1.524	56.8	24.45560447	2	5.5	2.585	0		0	0	1	1	97	71	79.66666667	0	1	63.02	5.4	6.2	0	4.658	1.001	2.585856	2.349	2.346653347
40	3	1		0	74	86.15	0.858966918	1.75	57.1	18.64489796	2	6.135314286	3.068885714	0		0	0	0	5	148	91	110	1	1	74.02	4.8	5.3	0	4.494	1.867	1.805288	1.802	0.965184788
40	2	1	0	0	89.45	118.3	0.756128487	1.512	77.2	33.76865149	4	6.285714286	2.954285714	0		0	0	0	1	119	88	98.33333333	0	1	184	5.1	5.1	0	8.34	3.08	4.71736	1.19	0.386363636
40	5	1	1	0										0		0	0	0	3				0	0
40	2	1	0	1	72	77.15	0.933246922	1.624	48.1	18.23782426	1	5.333333333	2.506666667	0		0	0	0	4	153	105	121	1	1	38.51	4.6	5.4	0	3.703	1.213	2.183112	0.673	0.554822754
40	3	1	1		82.2	106.35	0.772919605	1.49	65.6	29.54821855	3	14.68409524	9.631571429	0		0	0	0	1	106	75	85.33333333	0	0
40	3	1	1	1	69.95	83	0.842771084	1.765	56.2	18.04043047	1	5.214285714	2.450714286	0		0	0	0	2	115	79	91	1	1	58	6.4	5.3	0	3.96	2.32	1.06544	1.26	0.543103448
40	2	1	0	1	64	81.55	0.784794605	1.58	48.7	19.50809165	2	5.333333333	2.506666667	0		0	0	0	4	124	84	97.33333333	0	1	45	4.9	5.4	0	4.69	1.12	3.00912	1.23	1.098214286
40	1	0	0	0	77.1	89.8	0.85857461	1.599	56.1	21.94148078	2	9.238095238	3.248571429	0		0	0	0	3	122	81	94.66666667	0	0	127.99	5.4	5.7	0	5.353	2.481	2.490784	0.836	0.336960903
40	3	1		0	61.1	84.05	0.726948245	1.74	50.8	16.77896684	1	8.23832381	5.15927619	0		0	0	0	2	110	68	82	0	0	31	3.7	5.6	0	4.17	1.78	1.9796	0.9	0.505617978
40	3	1		0	91.15	115.5	0.789177489	1.675	90.6	32.29226999	4	5.857142857	2.752857143	0		0	0	0	1	103	77	85.66666667	0	0
40	2	1	0	1	92.5	118.05	0.783566285	1.581	80.5	32.20565531	4	7.285714286	3.424285714	0		0	0	0	6	128	94	105.3333333	1	1	78.37	4.4	5.1	0	3.128	0.76	0.9544	3.1	4.078947368
40	1	0		1	70.75	79.9	0.885481852	1.676	49.8	17.72888056	1	14.51742857	9.684571429	0		0	0	0	7	99	59	72.33333333	1	0	38.99	3.4	5.7	0	6.113	1.069	4.386904	1.441	1.347988775
40	3	1	0	0	74.3	79.15	0.938723942	1.623	47.3	17.9565997	1	6.80952381	2.79847619	0		0	0	0	3	138	84	102	1	1	45.75	4.2	5.6	0	5.114	1.612	3.166384	0.736	0.456575682
40	2	1	0	0	60.6	86	0.704651163	1.462	42.7	19.97713156	2	6.285714286	2.954285714	0		0	0	0	2	98	76	83.33333333	0	0	31	4.7	5.8	0	3.17	0.67	2.27656	0.49	0.731343284
40	3	1	0	0	82.5	93.1	0.886143931	1.52	60.3	26.09937673	3	7.75	3.6425	0		0	0	0	8	128	92	104	1	1	361	5.6	5.7	0	4.88	0.77	2.7648	2.95	3.831168831
40	2	1		0	98.55	103.5	0.952173913	1.542	81.5	34.27589954	4	5.380952381	2.529047619	0		0	0	0	2	136	100	112	1	0	91	5.7	6.3	0	4.11	0.91	2.52512	1.48	1.626373626
40	1	0		0	71.2	90.1	0.790233074	1.637	52.6	19.62855754	2	5.714285714	2.685714286	0		0	0	0	3	120	83	95.33333333	1	0	32	4.1	5.3	0	5.15	1.33	3.16336	1.44	1.082706767
40	2	1	0	0	106.8	120.75	0.88447205	1.527	84.2	36.11054286	5	5.928571429	2.786428571	0		0	0	0	2	138	98	111.3333333	0	0	75	6.3	6.3	0	6.61	1.04	4.89512	1.48	1.423076923
40	2	1		0	102	116.85	0.872913992	1.673	106.4	38.01454056	5	5.666666667	2.663333333	0		0	0	0	1	120	69	86	0	0
40	1	0		0	68.3	81.1	0.84217016	1.47	42.2	19.5289	2	5.714285714	2.685714286	0		0	0	0	3	109	80	89.66666667	1	1	103	4.9	4.8	0	7.41	2.63	4.2556	1.15	0.437262357
40	3	1	0	0	92.25	122	0.756147541	1.587	92	36.52867958	5	6.714285714	2.745714286	0		0	0	0	2	135	86	102.3333333	0	0	32				5.69	1.35	3.82472	1.13	0.837037037
40	1	0		0	79.9	97	0.82371134	1.596	66	25.91064126	3	5.571428571	2.618571429	0		0	0	0	1	155	102	119.6666667	1	1	69.47	6	5.4	0	3.967	1.999	1.730424	0.521	0.260630315
40	3	1	0	1	69.3	87.75	0.78974359	1.585	55.6	22.13177562	2	6.523809524	2.530190476	0		0	0	0	1	103	66	78.33333333	1	1	43.44	5.2	5.2	0	3.469	1.417	1.505256	1.199	0.846153846
40	3	1	0	1	68.75	81.75	0.840978593	1.514	42.9	18.71567702	2			0		0	0	0	1	110	85	93.33333333	0	1	75.14	4.5	5.3	0	3.398	0.95	1.986984	1.011	1.064210526
40	2	1		0	74.7	90.15	0.828618968	1.69	55.4	19.39707993	2	7.714285714	2.805714286	0		0	0	0	2	96	71	79.33333333	0	1		4	5.1	0	3.287	1.901	1.10784	0.61	0.320883745
40	1	0		0	56.4	95.2	0.592436975	1.567	56.3	22.92822326	2	8.571428571	3.071904762	0		0	0	0	1	91	63	72.33333333	1	1	25.24	5.2	5.3	0	3.583	0.817	2.100696	1.459	1.785801714
40	2	1		0	94.1	109.4	0.860146252	1.675	87.7	31.25863221	4	6.333333333	2.293333333	0		0	0	0	1	111	72	85	1	0	25.24	4.8	5.9	0	2.938	1.545	1.081552	0.683	0.442071197
40	3	1		1	87.55	116.65	0.750535791	1.644	84.7	31.33861391	4			0		0	0	0	3	118	87	97.33333333	0	0	41.25	3.7	5.7	0	4.711	1.102	2.993856	1.349	1.224137931
40	3	1		0	68.35	79.75	0.857053292	1.548	45.1	18.82065047	2			0		0	0	0	10	143	103	116.3333333	1	1		4.8	5.6	0	6.63	2.712	3.512616	0.889	0.32780236
40	2	1		1	74.15	111.15	0.667116509	1.595	71.5	28.10506972	3	6.714285714	2.472380952	0		0	0	0	1	98	71	80	1	0	57.49	4.3	5.7	0	6.9	2.177	4.324456	0.874	0.401469913
40	1	0		1	75.6	86.45	0.874493927	1.68	60.5	21.4356576	2	8	2.666666667	0		0	0	0	4	131	86	101	0	0	30.11	5.3	4.7	0	4.554	1.195	2.801768	1.222	1.022594142
40	1	0		0	70.2	81.25	0.864	1.654	48.9	17.87466243	1	9.666666667	3.586666667	0		0	0	0	8	166	106	126	1	1	257.21	4.3	4.7	0	5.18	3.01	1.714912	0.998	0.331561462
40	3	1		0	82.7	96.3	0.858774663	1.552	61.7	25.61543469	3	6.619047619	2.427619048	0		0	0	0	1	112	75	87.33333333	0	0	23.09	4.7	5.9	0	4.719	0.988	3.11312	1.355	1.37145749
40	1	0		0	79.35	92.4	0.858766234	1.625	65	24.61538462	2	7	2.47	0		0	0	0	2	120	74	89.33333333	0	0	23.45	5.5	5.6	0	3.552	1.021	2.086856	0.974	0.953966699
40	3	1		0	102.5	121.8	0.841543514	1.538	92.5	39.10470931	5	9.285714286	3.407619048	0		0	0	0	1	109	82	91	0	0	21	5.1	5.4	0	4.103	1.412	2.290176	0.879	0.622521246
40	2	1		0	87.3	132	0.661363636	1.57	83	33.67276563	4	9.19047619	3.362857143	0		0	0	0	1	120	85	96.66666667	1	0		3.9	4.9	0
40	2	1		0	60	77.8	0.771208226	1.523	35.4	15.26171908	1	8.80952381	3.457142857	0		0	0	0	1	150	103	118.6666667	1	1	73.34	3.2	4.7	0	4.404	2.511	1.66272	0.505	0.201115094
40	2	1		0	81.75	105.65	0.773781354	1.5	62.7	27.86666667	3	8.333333333	2.96	0		0	0	0	1	119	86	97	0	0		3.6	5.2	0
40	1	0		0	61	75.55	0.80741231	1.676	42.1	14.9876681	1	7.19047619	2.422857143	0		0	0	0	2	114	77	89.33333333	0	0	40.71	3.8	5.8	0	2.502	0.797	1.382608	0.707	0.887076537
40	2	1		0	94	134.1	0.700969426	1.524	104.1	44.82092298	6	9.952380952	3.584285714	0		0	0		4	163	108	126.3333333	0	0	42.97	5.3	5.8	0	5.383	1.409	3.049232	2.028	1.439318666
40	2	1	0	0	66.85	77	0.868181818	1.639	44.1	16.41650421	1	7.476190476	2.83047619	0		0	0	0	2	132	85	100.6666667	1	1	116.16	4.2	5.4	0	3.278	2.081	0.923856	0.599	0.287842383
40	4	1	1	0	89.2	103.45	0.862252296	1.529	70.4	30.11325407	4	5.333333333	2.37	0		0	0	0	2	114	87	96	0	1	59.26	5.9	6.2	0	4.43	1.346	2.433744	1.426	1.059435364
40	3	1	0	0	78.5	90.2	0.870288248	1.783	67.7	21.29540884	2	8.571428571	3.208571429	0		0	0	0	7	125	84	97.66666667	1	1	176.61	4.6	5.3	0	7.851	2.785	4.234712	1.823	0.654578097
40	3	1	0	1	67.6	73.8	0.91598916	1.625	44.2	16.73846154	1	6.119047619	1.919285714	0		0	0	0	7	93	52	65.66666667	1	1	119.6	5	6.8	1	3.895	0.534	2.786896	1.259	2.357677903
40	2	1		0	66.8	85.3	0.783118406	1.61	47.4	18.28633155	1	11.47619048	4.30047619	0		0	0	0	1	106	64	78	1	0	24.77	5.9	4.9	0	3.562	1.207	2.105568	0.547	0.453189727
40	0			1	73.8	85.55	0.862653419	1.68	58.9	20.86876417	2	12.22895238	5.770380952	0		0	0	0	3	123	76	91.66666667	1	0	34.64	4.3	5.3	0	3.38	0.967	2.099272	0.688	0.7114788
40	1	0		0	76.05	88.9	0.855455568	1.713	68.9	23.4803462	2	6.333333333	2.02	0		0	0	0	3	119	83	95	0	0		4.9	5.5	0
40	1	0	0	0	63.1	88.1	0.716231555	1.56	48.1	19.76495726	2	8.666666667	3.39	0		0	0	0	1	111	70	83.66666667	0	0	19.24	4.9	6.1	0	4.862	1.323	3.3452	0.425	0.321239607
40	0			1	66.65	85.55	0.779076563	1.75	52.4	17.11020408	1	8.095238095	3.121428571	0		0	0	0	3	78	52	60.66666667	1	0	20.3	4.2	5.4	0	2.423	0.473	1.501296	0.984	2.080338266
40	1	0		0	79.15	110.45	0.716613852	1.544	67.6	28.35646595	3	6.857142857	2.53952381	0		0	0	0	1	112	76	88	0	0	22.28	3.6	4.7	0	4.079	0.778	2.752432	1.203	1.546272494
40	1	0		0	73.2	98.9	0.740141557	1.645	57	21.06410695	2	6.761904762	2.358095238	0		0	0	0	1	104	76	85.33333333	0		59.87	4.8	5.2	0	5.605	2.764	2.581536	0.569	0.205861071
40	2	1		1	70.05	84.6	0.828014184	1.71	59.1	20.21134708	2	6.80952381	2.38047619	0		0	0	0	2	85	48	60.33333333	0	0	27.47	4.3	5.5	0	2.86	0.659	1.812488	0.852	1.292867982
40	0			0	91.7	114	0.804385965	1.553	80.9	33.54328639	4	8.80952381	3.047142857	0		0	0	0	1	111	75	87	0	0	63.27	4.7	5.4	0	4.863	1.427	2.939872	1.088	0.762438683
40	1	0	0	0	75.15	93.6	0.802884615	1.543	55.3	23.22700852	2	10.04761905	3.902380952	0		0	0	0	2	128	96	106.6666667	1	1	566.1	4.1	5	0	4.16	1.77	1.209872	2.588	1.462146893
40	3	1		0	88.4	98.5	0.897461929	1.592	59.5	23.47636423	2	8.476190476	2.89047619	0		0	0	0	1	107	80	89	0	0	50.94	3.9	5.4	0	3.67	1.612	1.740168	0.697	0.432382134
40	2	1	0	1	75.4	91.45	0.824494259	1.572	55.8	22.58026922	2	6.333333333	2.156666667	0		0	0	0	1	114	87	96	0	0	339.11	4.3	5	0	5.507	1.968	3.0488	1.075	0.546239837
40	1	0	0	1	71.95	81.55	0.882280809	1.608	47.3	18.29317344	1	7.142857143	2.673809524	0		0	0	0	3	133	83	99.66666667	1	1	291.16	4.7	5	0	3.425	1.449	1.708784	0.586	0.404416839
40	3	1	0	0	88.6	106.1	0.835061263	1.607	77.2	29.89410439	3	8.571428571	3.071904762	0		0	0	0	1	157	98	117.6666667	0	0	22.11	5.2	5.2	0	4.649	1.571	2.766096	0.684	0.43539147
40	2	1		1	82.05	103	0.796601942	1.582	59.8	23.89396514	2	7.952380952	2.917619048	0		0	0	0	1	114	70	84.66666667	0	0	77	4.6	5.3	0	6.27	2.3	3.07624	1.96	0.852173913
40	1	0	0	0	101.9	124.75	0.816833667	1.641	93.2	34.60977295	4	8.380952381	3.255714286	0		0	0	0	2	114	69	84	0	0	39.43	5.1	5.4	0	3.685	0.697	2.209608	1.707	2.449067432
40	3	1	0	0	97.15	106.5	0.912206573	1.513	74.2	32.41350901	4	8.714285714	3.139047619	0		0	0	0	2	146	101	116	1	1	49.81	4.4	5.5	0	5.473	2.312	2.745128	0.912	0.394463668
40	2	1		0	65	97	0.670103093	1.592	53.7	21.18791192	2	7.714285714	2.942380952	0		0	0		1	136	105	115.3333333	0	0	14.81				4.034	1.297	2.43148	0.67	0.516576715
40	3	1	0	1	75	96.3	0.778816199	1.512	57.3	25.06403796	3	8.619047619	3.094285714	0		0	0	0	1	115	81	92.33333333	0	0	35.12	5	5.9	0	4.852	1.486	3.042696	0.709	0.477119785
41	3	1	0	1	80.25	111.75	0.718120805	1.405	63.6	32.21843695	4	6.357142857	2.451857143	0		0	0	0	2	121	85	97	0	0	32.85	4.8	5.4	0	4.984	1.257	3.329368	0.872	0.693715195
41	3	1	0	0	66.9	87.6	0.76369863	1.52	48.35	20.92711219	2	4.285714286	2.014285714	0		0	0	0	3	117	84	95	1	0	81.43	5.3	5.3	0	4.602	1.24	2.991272	0.813	0.655645161
41	3	1	0	0	73.2	98.75	0.741265823	1.53	54.5	23.28164381	2	4.142857143	1.947142857	0		0	0	0	1	92	62	72	0	0	17.67	4.3	5.6	0	5.329	1.93	2.963064	0.956	0.495336788
41	2	1	0	0	81.3	87.6	0.928082192	1.645	63.9	23.61397252	2	5.071428571	2.383571429	0		0	0	0	2	122	89	100	1	1	353.87	7.1	5.5	0	5.341	1.596	3.11572	1.38	0.864661654
41	2	1	1	1	69.9	85.75	0.81516035	1.51	49.7	21.79728959	2	6.523809524	1.972857143	0		0	0	0	3	145	105	118.3333333	0	0
41	3	1	0	1	84.8	97.15	0.872876994	1.768	75.5	24.15363117	2	5.523809524	2.596190476	0		0	0	0	3	145	94	111	0	0	31.9	5.6	5.4	0	4.074	1.034	1.639168	3.072	2.97098646
41	3	1		1				1.48	59	26.9357195	3	4.071428571	1.913571429	0		0	0	0	1	123	89	100.3333333	0	0	21.77	5.1	5.1	0	3.998	1.83	1.82144	0.76	0.415300546
41	3	1	0	0	60	83	0.722891566	1.688	50.1	17.58299454	1	7.666666667	2.92	0		0	0	0	1	108	63	78	0	0	41.07	5.4	4.8	0	4.016	2.067	1.526288	0.927	0.448476052
41	2	1	0	0	72.75	81	0.898148148	1.66	50.7	18.39889679	1	5.785714286	2.719285714	0		0	0	0	5	121	93	102.3333333	1	1	443.84	3.8	4.8	0	4.974	2.568	2.084976	0.704	0.274143302
41	3	1	0	1	78	101	0.772277228	1.62	63.7	24.2722146	2	6	2.82	0		0	0	0	2	126	97	106.6666667	1	1	87.68	5.6	5.3	0	5.116	1.734	2.927368	0.997	0.574971165
41	3	1	0	0	70.5	94.5	0.746031746	1.687	61.1	21.46896189	2	10.0952381	3.651428571	0		0	0	0	2	140	88	105.3333333	0	1	878.27	4.7	4.6	0	4.123	1.498	2.240136	0.844	0.563417891
41	0			0	100.5	107.1	0.93837535	1.592	88.9	35.07645009	5	7.428571429	3.491428571	0		0	0	0	3	137	92	107	0	0	27	5.6	5.9	0	6.56	1.33	4.37272	1.88	1.413533835
41	2	1	1	0	90.1	108.15	0.833102173	1.685	78.4	27.61316909	3	10.30952381	3.752142857	0		0	0	0	3	134	82	99.33333333	0	0	23.62		5.9		3.899	0.887	2.410992	1.318	1.485907554
41	2	1	0	0	70.55	86.25	0.817971014	1.632	52.4	19.67392349	2	5.357142857	2.517857143	0		0	0	0	2	130	87	101.3333333	1	1	77.16	3.7	5.3	0	4	1.626	1.767976	1.329	0.817343173
41	1	0		1	70.15	94.1	0.745483528	1.54	53.2	22.43211334	2	6.142857143	2.887142857	0		0	0	0	2	118	85	96	1	0	30	5.4	5.1	0	6.11	1.79	3.75	1.25	0.698324022
41	2	1	0	1	65.15	84.75	0.768731563	1.67	51.6	18.50191832	2	5.142857143	2.417142857	0		0	0	0	3	143	99	113.6666667	0	0
41	2	1		0	97.4	109.5	0.889497717	1.584	74.2	29.57287522	3	8.19047619	2.892857143	0		0	0	0	2	152	90	110.6666667	0	1	167	3.9	5.4	0	4.71	1.67	2.40616	1.39	0.832335329
41	2	1	0	1	101.5	128.4	0.790498442	1.546	97.5	40.79299917	6	6	2.82	0		0	0	0	4	134	106	115.3333333	1	1	61	6.5	6.3	0	2.98	1.21	0.70296	2.34	1.933884298
41	3	1		0	100	117	0.854700855	1.657	87	31.68649744	4	7.380952381	3.059047619	0		0	0	1	2	117	85	95.66666667	1	0	44.36	4.3	5.3	0	6.05	1.777	3.69616	1.265	0.711873945
41	3	1	1	1	72	81.45	0.883977901	1.737	52.9	17.53299202	1	5.9288	4.0738	0		0	0	0	3	142	98	112.6666667	0	1	78.89	5.4	5.8	0	4.419	1.896	2.231616	0.639	0.337025316
41	2	1	0	0	76.65	86	0.89127907	1.71	57.7	19.73256729	2	7.428571429	3.491428571	0		0	0		5	144	91	108.6666667	1	1	79.27	4.1	4.9	0	4.24	1.955	1.857272	0.938	0.479795396
41	3	1	0	0	91.95	113.1	0.812997347	1.566	79.6	32.45858269	4	8.095238095	3.258095238	0		0	0	0	2	156	99	118	0	0	29.35	3.5	6.1	0	5.311	1.848	2.72656	1.615	0.873917749
41	3	1	1	0	83.4	89.05	0.936552499	1.715	69.1	23.49361236	2	7.142857143	2.14047619	0		0	0	0	10	156	101	119.3333333	1	1	84.71	2.5	5.3	0	4.998	1.434	2.90964	1.435	1.00069735
41	2	1	1	0	70	89.15	0.785193494	1.527	51.7	22.17238796	2	8.619047619	3.171952381	0		0	0	0	2	98	65	76	1	0	58.6	3.2	5.7	0	4.348	1.518	2.448784	0.836	0.550724638
41	3	1	0	0	94.25	125.25	0.75249501	1.692	94.8	33.11369314	4	9.642857143	3.176142857	0		0	0	0	2	132	89	103.3333333	1	0	13.29	2.7	5.3	0	5.9	1.569	3.904184	0.936	0.596558317
41	2	1		0	81.2	67.25	1.207434944	1.716	48.4	16.4365549	1	8.401180952	3.366419048	0		0	0	0	3	128	76	93.33333333	1	1	19.47	2.9	5.6	0	5.034	1.91	2.720896	0.884	0.462827225
41	2	1	1	1	73.55	93.2	0.78916309	1.523	58.4	25.17752526	3	5.238095238	2.461904762	0		0	0	0	6	131	82	98.33333333	1	0	23	5.2	5.8	0	4.21	0.7	3.17712	0.73	1.042857143
41	2	1	0	0	65.85	73.5	0.895918367	1.52	40.4	17.48614958	1	6.476190476	3.043809524	0		0	0	0	3	95	56	69	1	0	37	5.3	5.1	0	2.92	0.96	1.62712	0.73	0.760416667
41	1	0		1	72.05	84.4	0.853672986	1.691	58.4	20.4232866	2	5.666666667	2.663333333	0		0	0	0	7	127	93	104.3333333	1	0	51	4.4	5.7	0	3.54	0.77	1.87168	1.97	2.558441558
41	1	0	0	1	66.65	87.25	0.763896848	1.585	57.3	22.8084666	2	7.19047619	2.696190476	0		0	0	0	2	98	62	74	0	0	30	4.4	5.9	0	3.61	0.69	2.58256	0.74	1.072463768
41	2	1	1	0	68.85	99	0.695454545	1.656	60.2	21.95208756	2	9.428571429	3.201428571	0		0	0	0	1	114	78	90	0	0	28	4.3	5.6	0	3.61	1.2	2.2276	0.4	0.333333333
41	2	1		0	71.05	86.2	0.82424594	1.62	54.1	20.61423563	2	9.785714286	3.369285714	0		0	0	0	5	124	85	98	1	1	123	4.7	5.5	0	5.52	2.39	2.56912	1.23	0.514644351
41	2	1		0	71.65	80	0.895625	1.671	50.8	18.193272	1	9.404761905	3.463571429	0		0	0	0	7	135	70	91.66666667	1	1	159	2.8	5.4	0	6.34	2.76	2.92336	1.44	0.52173913
41	2	1		0	95.55	104.4	0.915229885	1.486	73.1	33.10394548	4	6	2.82	0		0	0	0	2	125	86	99	1	0	63	4.4	5.4	0	3.8	1.3	2.00752	1.08	0.830769231
41	1	0	0	0	68.6	80.1	0.856429463	1.53	44	18.7961895	2	6.285714286	2.954285714	0		0	0	0	7	156	97	116.6666667	1	1	119	5.7	5	0	5.27	1.63	2.60032	2.28	1.398773006
41	2	1	0	0	79.2	102.9	0.7696793	1.753	76	24.73146027	2	6.547619048	2.530714286	0		0	0	0	3	126	76	92.66666667	0	0	26	4.1	5.3	0	5.19	1.12	3.76904	0.66	0.589285714
41	2	1		0	72.9	81.2	0.897783251	1.675	47.3	16.85898864	1	7.142857143	2.537142857	0		0	0	0	4	96	57	70	1	1	39	5	5.7	0	5.22	1.59	3.288	0.75	0.471698113
41	1	0		0	79.7	95	0.838947368	1.55	61.7	25.68158169	3	5.523809524	2.596190476	0		0	0	0	6	126	96	106	1	1	58.42	6.1	6	0	5.446	1.033	3.997128	0.912	0.88286544
41	3	1	0	0	84.5	105.1	0.803996194	1.546	67.1	28.07395122	3	6.047619048	2.432380952	0		0	0	0	4	112	87	95.33333333	0	0	18.45	5	5.7	0	5.041	0.763	3.687024	1.296	1.698558322
41	2	1		0	87.65	122.75	0.714052953	1.75	95.8	31.28163265	4	4.761904762	2.238095238	0		0	0	0	2	110	69	82.66666667	1	0	25.88	5.5	6.1	0	5.241	1.29	3.602616	0.764	0.592248062
41	3	1	0	0	76.15	101.85	0.747668139	1.672	67.9	24.28830613	2	5.095238095	2.394761905	0		0	0	0	2	120	76	90.66666667	1	1	58.44	4.8	6.1	0	4.773	3.158	1.19092	0.93	0.294490184
41	3	1		0	100	113.65	0.879894413	1.732	94.3	31.43517753	4	9.476190476	3.497142857	0		0	0	0	2	119	83	95	1	1	67.92	4.6	5	0	4.745	1.601	2.591784	1.211	0.756402249
41	2	1		0	71.95	88.15	0.816222348	1.678	52.8	18.75210428	2	9.047619048	3.432380952	0		0	0	0	5	135	80	98.33333333	1	1	141.85	4.4	4.8	0	5.951	1.622	4.01436	0.69	0.42540074
41	2	1		0	63.35	90.35	0.701162147	1.537	46.2	19.55663997	2	8.952380952	3.250952381	0		0	0	0	1	88	57	67.33333333	1	0	36.15	4.7	6	0	3.876	1.167	2.312736	0.869	0.744644387
41	1	0	0	1	64.25	84.15	0.763517528	1.608	44.4	17.17160466	1	8.238095238	3.188571429	0		0	0	0	3	100	71	80.66666667	1	1	23.23	5.2	6.1	0	2.681	0.626	1.755864	0.656	1.047923323
41	3	1		1	74.75	123.9	0.60330912	1.444	63.9	30.64548308	4	7.571428571	2.601904762	0		0	0	0	3	96	74	81.33333333	0	0	20.92	5.2	5.3	0	6.146	0.788	3.989544	3.001	3.808375635
41	0			0	85.2	117.7	0.723874257	1.56	78.2	32.13346483	4	5.952380952	2.114285714	0		0	0	0	2	124	88	100	0	0	33.6	4.4	5.7	0	4.785	1.363	2.809592	1.343	0.985326486
41	1	0		0	78.85	90.7	0.869349504	1.776	56.6	17.94446474	1	7.380952381	2.785714286	0		0	0	0	8	132	93	106	1	1	748.38	4.4	5.7	0	7.107	3.255	3.468048	0.842	0.258678955
41	2	1		1	69.95	88.55	0.789949181	1.799	59	18.23012661	1	8.428571429	3.004761905	0		0	0	0	4	128	86	100	1	1	32.35	4.5	5.3	0	4.038	0.949	2.627528	1.012	1.066385669
41	3	1		0	83.5	93.05	0.897367007	1.534	57.4	24.39277294	2	9.714285714	3.609047619	0		0	0	0	3	155	93	113.6666667	0	0	201.74	5.5	5.2	0	3.283	1.001	1.167992	2.443	2.440559441
41	2	1		0	67.9	85.4	0.795081967	1.598	54.2	21.2249041	2	8.238095238	2.915238095	0		0	0	0	1	101	72	81.66666667	0	0	19.98	4.6	4.9	0	3.557	0.98	2.26692	0.68	0.693877551
41	3	1		0	67.9	78.15	0.868841971	1.635	45	16.83359987	1	10.28571429	3.740952381	0		0	0	0	7	153	114	127	1	1	264.66	5.5	5.6	0	5.052	2.318	2.506456	0.499	0.215271786
41	1	0		0	58.25	72.75	0.800687285	1.472	32.1	14.81458235	1	6.952380952	2.584285714	0		0	0	0	3	138	107	117.3333333	1	1	96.56	3.5	4.8	0	4.268	2.928	1.091936	0.544	0.18579235
41	1	0	0	0	68.45	95.55	0.716378859	1.732	62.3	20.76788505	2	6.904761905	2.561904762	0		0	0	0	3	117	83	94.33333333	1	0	23.14	3.6	5.2	0	3.532	0.958	2.29356	0.615	0.641962422
41	2	1		0	82.4	104.2	0.790786948	1.606	61.7	23.92181251	2	8.476190476	3.30047619	0		0	0	0	3	150	89	109.3333333	0	0	21.2	4.7	5	0	4.552	1.31	2.638712	1.323	1.009923664
41	3	1	0	0	61.85	94	0.657978723	1.537	45.6	19.30265763	2	7.761904762	2.964761905	0		0	0	0	1	125	81	95.66666667	0	0	21.45	4.7	5.1	0	5.76	1.592	3.756688	0.902	0.566582915
41	3	1		0	78.5	88.05	0.891538898	1.674	59.7	21.30411137	2	8.380952381	2.982380952	0		0	0	0	5	104	61	75.33333333	0	0	29.01	7.9	5.7	0	4.914	0.841	3.634784	0.961	1.142687277
41	2	1		0	79.55	92.15	0.863266413	1.743	64.9	21.36239409	2	8.047619048	2.962380952	0		0	0	0	31	153	112	125.6666667	0	0	42.94	7	6.6	1	7.353	0.857	5.26024	2.71	3.162193699
41	3	1	0	1	71.6	78.4	0.913265306	1.625	49.8	18.8591716	2	8.19047619	2.892857143	0		0	0	1	4	150	98	115.3333333	1	1	447.73	4.4	5.5	0	3.877	1.376	2.117048	0.842	0.611918605
41	3	1	1	0	99.55	106.15	0.937823834	1.736	91.6	30.39457198	4	6.619047619	2.974285714	0		0	0	0	7	120	75	90	0	0	74.71	7.3	7	1	5.731	1.203	3.599584	2.036	1.692435578
41	3	1	1	0	64.5	91.1	0.708013172	1.738	57.3	18.96946479	2	7.428571429	2.534761905	0		0	0	0	1	102	65	77.33333333	0	0	28.17	4	5.4	0	4.382	2.262	1.73924	0.835	0.369142352
41	1	0		0	88.7	111.3	0.796945193	1.519	74.4	32.24462925	4	6.80952381	2.38047619	0		0	0	0	1	113	77	89	0	0	39.82	5	5.3	0	5.588	1.166	4.147032	0.603	0.517152659
41	0			0	77.8	111.2	0.699640288	1.599	78.7	30.78065129	4	8.238095238	2.778571429	0		0	0	0	2	112	66	81.33333333	1	0	21.12	4.9	5.8	0	5.68	1.469	3.834344	0.826	0.56228727
41	1	0	0	0	114.65	126.35	0.907400079	1.596	110.6	43.41995339	6	6.619047619	2.427619048	0		0	0	0	3	109	74	85.66666667	0	0	132.81	4.5	5.8	0	8.597	1.124	6.664512	1.773	1.577402135
41	2	1		0	79.7	120	0.664166667	1.614	73.6	28.25340231	3	6.666666667	2.176666667	0		0	0	0	3	130	88	102	0	0	68.49	4	4.9	0	5.452	1.264	3.952248	0.517	0.409018987
41	3	1		0	112.4	133.55	0.841632347	1.641	114.6	42.55665215	6	7.333333333	2.763333333	0		0	0	0	1				0	0	103.68	5.2	6	0	4.083	1.414	2.166488	1.102	0.779349364
41	1	0	0	1	78.95	106.85	0.738886289	1.482	62.2	28.3200475	3	9.333333333	3.566666667	0		0	0	0	4	112	82	92	1	0	16	4.1	5.4	0	3.18	0.757	2.145752	0.608	0.80317041
41	1	0		0	71.2	91.5	0.778142077	1.628	55.8	21.05355299	2	9.428571429	3.474761905	0		0	0		2	115	89	97.66666667	0	0	31.56	5.9	5.3	0	8.306	1.68	5.868128	1.662	0.989285714
41	0			0	85.35	87.55	0.974871502	1.689	65	22.78526361	2	9.619047619	3.427619048	0		0	0	1	7	152	112	125.3333333	1	0	522.81	4.7	4.9	0	5.141	1.89	2.420624	1.821	0.963492063
41	2	1	0	1	92.65	114.6	0.808464223	1.65	85.2	31.29476584	4	7.857142857	2.736190476	0		0	0	0	1	108	78	88	0	0	44	5.3	5.8	0	3.31	1.09	1.80504	0.91	0.834862385
41	0			0	66.65	87.25	0.763896848	1.548	47.3	19.73873098	2	8.047619048	2.962380952	0		0	0	0	1	109	78	88.33333333	0	0	32	5.4	4.9	0	4.18	1.51	2.2368	0.95	0.629139073
41	1	0	0	0	74.05	99.95	0.740870435	1.526	58.7	25.20745694	3	8.666666667	3.253333333	0		0	0	0	2	126	68	87.33333333	0	0	99	4.7	5.3	0	4.75	1.48	2.54496	1.59	1.074324324
41	1	0		0	73.05	114.65	0.637156563	1.642	65.3	24.21959495	2	7.476190476	2.693809524	0		0	0	0	2	120	81	94	1	0	27.3	7	5.8	0	5.877	1.988	3.410656	1.049	0.527665996
41	3	1		0	82.75	107.5	0.769767442	1.593	70.9	27.93924613	3	9.619047619	3.700952381	0		0	0	0	2	122	80	94	0	0	33	3.8	5.7	0	3.74	0.99	2.46272	0.63	0.636363636
41	1	0	0	0	68.75	82.1	0.837393423	1.625	50.5	19.12426036	2	6.19047619	2.08952381	0		0	0	0	10	134	62	86	1	1	27	3.4	5.9	0	4.29	0.78	2.9628	1.2	1.538461538
41	1	0	0	0	73.75	90.45	0.815367606	1.58	53.4	21.39080276	2	9.238095238	3.658571429	0		0	0	0	1	119	77	91	1	0	47	4.7	5.7	0	3.73	2.95	0.46992	0.68	0.230508475
42	1	0		0	71.15	81.3	0.875153752	1.682	47.5	16.78964938	1	9.476190476	3.633809524	1	0	1		0	4	113	78	89.66666667	1	0	59.79	3.8	5.4	0	1.48	0.889	0.277272	0.688	0.773903262
42	3	1		0	78.45	91.1	0.861141603	1.768	67.7	21.65828914	2	7.833333333	2.725	0		0	0	0	4	131	86	101	1	1	48.49	3.7	5.3	0	5.133	2.333	2.459824	0.746	0.319759966
42	3	1	1	0	90.8	121.15	0.749484111	1.554	83.7	34.65959064	4	7.452380952	2.417285714	0		0	0	0	1	124	72	89.33333333	1	0	46.95	5	5.6	0	3.631	1.661	1.631192	0.743	0.447320891
42	2	1	0	0	68	80.1	0.848938826	1.71	53.4	18.26202934	1	5.333333333	2.506666667	0		0	0	0	5	125	94	104.3333333	1	1	43.5	4.2	5.5	0	4.335	1.716	1.97376	1.415	0.824592075
42	3	1		0	93.05	113.35	0.82090869	1.61	77.9	30.0528529	4	6.142857143	2.887142857	0		0	0	0	6	195	124	147.6666667	1	1	118.25	5.1	5.5	0	4.668	1.154	2.618872	1.963	1.701039861
42	3	1		0	89.15	108.65	0.82052462	1.64	74.6	27.73646639	3	5.630738095	2.930261905	0		0	0	0	2	121	94	103	0	0	43.55	5	5.8	0	6.279	2.037	3.798768	0.972	0.477172312
42	3	1		0	100.25	128.25	0.781676413	1.42	87.3	43.29498115	6	5.666666667	2.663333333	0		0	0	0	6	116	95	102	1	0	29.63	5.1	5.8	0	6.652	1.141	5.072328	0.962	0.84312007
42	2	1	1	0	84.35	105.2	0.801806084	1.52	72.9	31.55297784	4	8.80952381	3.122142857	0		0	0	0	3	125	97	106.3333333	0	0	33.92	4.8	6	0	4.647	1.222	2.941184	1.061	0.868248773
42	3	1			65.05	77.4	0.840439276	1.462	38.1	17.8250284	1	5.785714286	2.719285714	0		0	0	0	3	126	80	95.33333333	1	1
42	3	1	0	1	79.2	94.2	0.840764331	1.69	64.6	22.61825566	2	7.248	4.333	0		0	0	0	10	134	79	97.33333333	1	1	122.6	2.6	5.8	0	6.182	1.064	1.95792	6.93	6.513157895
42	2	1	0	1	73.5	96.5	0.761658031	1.53	54.5	23.28164381	2	6.571428571	3.088571429	0		0	0	0	1	125	78	93.66666667	0	1	480	3.4	5	0	4.42	2.11	1.94064	0.81	0.383886256
42	2	1		0	89	134.25	0.662942272	1.525	90.05	38.72077399	5	6.095238095	2.864761905	0		0	0	0	4	135	101	112.3333333	1	0
42	3	1	0	0	70.2	86.75	0.809221902	1.703	56.1	19.34343352	2	10.45449524	7.678304762	0		0	0	0	3	179	124	142.3333333	1	1	116	3.6	4.8	0	3.51	2.05	1.08608	0.82	0.4
42	3	1	1	1	94.5	115.75	0.816414687	1.586	89.5	35.58087872	5	7.69047619	3.067857143	0		0	0	0	7	143	82	102.3333333	0	1	65	5.8	7.1	1	4.69	1.12	2.46648	2.42	2.160714286
42	2	1		0	108.8	112.7	0.965394854	1.561	91.2	37.42734601	5	5.714285714	2.685714286	0		0	0	0	10	131	102	111.6666667	0	1	82	5.2	6.5	1	3.59	0.72	1.5476	2.9	4.027777778
42	5	1	1	0	76.1	90.1	0.844617092	1.645	60.2	22.2466533	2	5.904761905	2.236571429	0		0	0	0	7	119	70	86.33333333	0	0	25	4.6	5.6	0	7.97	1.46	5.72112	1.73	1.184931507
42	3	1	0	0	106.45	134.2	0.793219076	1.554	101.4	41.98903813	6	6.523809524	3.066190476	0		0	0	0	2	128	89	102	0	0			5.4
42	2	1	0	0	61.15	74.15	0.824679703	1.55	39.6	16.48283039	1	4.928571429	2.316428571	0		0	0	0	2	124	91	102	1	1	35.63	3.4	5.1	0	4.998	2.083	2.701592	0.468	0.224675948
42	2	1		1	78.6	96.1	0.817898023	1.585	62.7	24.9579556	3	8.452380952	3.021285714	0		0	0	0	1	114	77	89.33333333	0	1	122.07	3.5	5.1	0	4.281	1.845	2.00964	0.935	0.506775068
42	1	0	1	0	73.55	83.8	0.877684964	1.66	56	20.32225287	2	8.476190476	3.027142857	0		0	0	0	4	135	67	89.66666667	1	1	46.71	2.5	5.1	0	3.403	1.121	1.846064	0.956	0.852809991
42	3	1	1	0	76.75	88.25	0.869688385	1.697	56	19.44573407	2	8.571428571	2.809238095	0		0	0	0	2	116	76	89.33333333	1	1	185.1	4.3	5.1	0	3.227	1.971	0.723848	1.167	0.592085236
42	3	1		1	54.7	99.2	0.55141129	1.661	65.2	23.63242731	2	5.904761905	2.775238095	0		0	0	0	2	96	69	78	0	0	50	5.4	5.7	0	3.87	0.62	2.85328	0.87	1.403225806
42	2	1		0	63.7	79.8	0.798245614	1.549	45.2	18.83803499	2	9.571428571	3.268571429	0		0	0	0	5	122	89	100	1	1	28	5	5.2	0	3.08	0.69	2.14832	0.53	0.768115942
42	1	0	1	1	81	103	0.786407767	1.562	66.6	27.29682717	3	8.047619048	2.825714286	0		0	0	0	3	99	66	77	1	1	16	5	6.1	0	2.34	0.66	1.4064	0.6	0.909090909
42	1	0		0	83.1	95.6	0.869246862	1.606	64.5	25.00740529	3	6	2.82	0		0	0	0	3	108	75	86	1	0	19	5.1	5.7	0	3.33	0.65	2.26048	0.92	1.415384615
42	2	1		0	73.35	97.85	0.74961676	1.628	60.8	22.94007208	2	5.428571429	2.551428571	0		0	0	0	3	103	71	81.66666667	0	0	29	4.9	4.8	0	4.52	0.7	3.58744	0.51	0.728571429
42	1	0		0	116.25	144.1	0.806731437	1.51	122	53.50642516	6	5.5	2.585	0		0	0	0	11	149	90	109.6666667	0	0	22	6.4	6.9	1	4.24	0.86	2.582	1.75	2.034883721
42	1	0		1	78	95.45	0.817181771	1.65	61.1	22.4426079	2	6.428571429	3.021428571	0		0	0	0	2	108	72	84	0	0	224	3.7	5.1	0	3.25	0.77	0.85208	3.57	4.636363636
42	2	1	0	0	68.7	90.8	0.75660793	1.495	47.4	21.20781647	2	5.214285714	2.450714286	0		0	0	0	1	94	67	76	0	0	23	4.7	5.7	0	2.57	1.04	1.22448	0.67	0.644230769
42	3	1	1	1	68	80.65	0.843149411	1.669	53.8	19.31388327	2	4.69047619	2.067857143	0		0	0	0	8	139	89	105.6666667	1	1	93	4.5	5.2	0	5.38	1.47	3.21688	1.52	1.034013605
42	2	1		0	84.6	89.5	0.945251397	1.606	62.6	24.27075304	2	6.833333333	2.665	0		0	0	0	13	137	80	99	1	1	382	6.6	5.5	0	6.75	0.98	3.1708	5.7	5.816326531
42	0		0	0	64.85	85.25	0.760703812	1.544	45.4	19.04413541	2	6.142857143	2.887142857	0		0	0	0	2	125	88	100.3333333	1	0	28	4.8	5.5	0	6.42	1.59	4.38768	0.97	0.610062893
42	2	1		0	78.4	89.8	0.873051225	1.7	62.9	21.76470588	2	9.333333333	3.293333333	0		0	0	1	8	198	125	149.3333333	1	1	86	4.8	5.8	0	5.73	2.04	3.22944	1.01	0.495098039
42	1	0		0	62.45	83.4	0.748800959	1.559	42.4	17.44510654	1	7.285714286	3.014285714	0		0	0	0	1	111	76	87.66666667	1	1	85		5.3		6.13	3.67	2.03136	0.94	0.25613079
42	1	0		0	61.5	81.4	0.755528256	1.605	41.7	16.1877311	1	7.19047619	2.70152381	0		0	0	0	4	141	95	110.3333333	1	1	103	4.4	5.7	0	4.45	1.33	2.76888	0.77	0.578947368
42	1	0	1	0	78.3	88.35	0.886247878	1.757	61.4	19.889545	2	8.761904762	3.161428571	0		0	0	0	10	122	82	95.33333333	1	1	85	5	5.7	0	5.5	0.79	3.76608	2.07	2.620253165
42	3	1	1	0	111.6	112.4	0.992882562	1.714	117.4	39.96193064	6	6.19047619	2.362857143	0		0	0	0	7	116	77	90	0	0	47	5	6.1	0	5.73	0.87	3.98904	1.91	2.195402299
42	1	0	0	0	85.05	91.35	0.931034483	1.71	68.3	23.35761431	2	8.142857143	3.143809524	0		0	0	0	5	147	91	109.6666667	0	0			6.1
42	1	0		0	92.85	102.8	0.903210117	1.533	68.4	29.10528069	3	5.857142857	2.752857143	0		0	0	0	3	166	107	126.6666667	1	1	147.61	9.9	6.4	0	4.942	1.865	1.844432	2.703	1.449329759
42	2	1		0	83.6	95.1	0.879074658	1.726	71.7	24.06786534	2	5.285714286	2.484285714	0		0	0	0	8	143	99	113.6666667	1	1	465.51	5.5	5.2	0	6.425	1.744	4.28656	0.865	0.495986239
42	2	1	1	0	79.7	94.2	0.846072187	1.738	66.3	21.94896188	2	7.738095238	2.953571429	0		0	0	0	7	143	102	115.6666667	1	1	91.26	5.2	4.8	0	5.16	1.904	2.843776	0.904	0.474789916
42	2	1	0	1	75.3	97.15	0.775090067	1.51	55.5	24.34103767	2	5.571428571	2.618571429	0		0	0	0	1	110	78	88.66666667	0	0	112.26	5.9	5.3	0	5.824	1.975	3.442704	0.891	0.451139241
42	2	1		0	71.65	87.9	0.81513083	1.67	60.8	21.80070996	2	6.523809524	3.066190476	0		0	0	0	3	118	80	92.66666667	1	1	50.29	5	5.1	0	4.449	2.084	2.111008	0.557	0.267274472
42	2	1	1	0	72.45	91.35	0.793103448	1.752	68.4	22.28373053	2	11.80952381	3.988142857	0		0	0	0	5	139	88	105	1	0	42.65	5.6	5.4	0	2.738	0.838	1.562104	0.741	0.88424821
42	1	0		0	83.3	107.7	0.773444754	1.578	72.7	29.19580223	3	9.285714286	3.680952381	0		0	0	0	2	104	81	88.66666667	1	0	14.94	4.8	5.4	0	3.862	0.905	2.505104	0.991	1.095027624
42	2	1		0	101.5	115.5	0.878787879	1.507	73.3	32.27583377	4	8.047619048	2.825714286	0		0	0	0	2	123	93	103	0	0	46.01	4.8	6	0	3.987	1.245	2.485272	0.563	0.452208835
42	3	1		0	92.75	121.65	0.76243321	1.512	83.4	36.48064164	5	7.476190476	2.83047619	0		0	0	0	3	120	84	96	0	0	26.66	5.4	5.7	0	4.113	0.805	2.729336	1.269	1.576397516
42	1	0		0	78.8	103.7	0.759884282	1.53	60.7	25.93019779	3	7.380952381	2.785714286	0		0	0	0	4	120	92	101.3333333	1	1	63.37	5.1	5.8	0	4.729	1.333	2.938176	1.004	0.753188297
42	2	1		0	73.85	82.6	0.894067797	1.705	53	18.23169735	1			0		0	0	0	3	114	92	99.33333333	1	1	352.11	4.4	5.2	0	4.034	1.594	2.01592	0.93	0.583437892
42	3	1		0	87.5	119.95	0.729470613	1.611	91	35.06310009	5			0		0	0	0	1	120	79	92.66666667	0	0	17.09	3.9	4.7	0	5.979	2.1	2.886288	2.177	1.036666667
42	2	1		1	70.4	83	0.848192771	1.65	51.7	18.98989899	2	8.523809524	2.63952381	0		0	0	0	5	121	86	97.66666667	1	0	21.76	5.1	5.8	0	3.292	0.878	1.976696	0.959	1.092255125
42	1	0		0	60.2	75.15	0.801064538	1.545	37.6	15.75182497	1			0		0	0	0	2	123	94	103.6666667	1	1	412.48	5.7	5.1	0	3.902	2.466	1.037456	0.874	0.354420114
42	1	0		0	94.6	114.3	0.827646544	1.532	79	33.65964728	4	8.761904762	3.434761905	0		0	0	0	7	119	89	99	1	0	43.73	3.8	4.9	0	6.665	0.867	5.093024	1.546	1.783160323
42	1	0	0	1	72.5	79.4	0.913098237	1.564	45.9	18.76459468	2	9.523809524	3.51952381	0		0	0	0	2	110	75	86.66666667	0	0	38.29	2.9	5.6	0	4.039	0.735	2.744944	1.226	1.668027211
42	1	0		1	74.9	82.95	0.902953586	1.652	55.1	20.18977657	2	7.952380952	2.644285714	0		0	0	0	3	109	73	85	1	1	67.08	4.1	5.4	0	2.934	1.291	1.409984	0.511	0.395817196
42	2	1		0	83.5	100.25	0.832917706	1.593	67.2	26.48120367	3			0		0	0	0	1	120	89	99.33333333	0	0	14.85	3.8	5.4	0	3.438	1.873	1.17968	0.845	0.451147891
42	1	0		0	69.6	79.45	0.876022656	1.486	43.6	19.74462412	2	8.428571429	3.141428571	0		0	0	0	1	118	86	96.66666667	1	1	133.07	6.2	5.6	0	4.038	1.7	2.014696	0.709	0.417058824
42	1	0		1	78.25	87.5	0.894285714	1.748	59.3	19.40760019	2	10.47619048	3.83047619	0		0	0	0	2	114	63	80	1	1	139.42	4.6	5.5	0	4.054	2.053	1.608384	0.861	0.419386264
42	3	1	0	0	73.6	94.85	0.775962045	1.599	56.4	22.0588149	2	6.761904762	2.494761905	0		0	0	0	1	111	81	91	0	0	25.31	3.7	5.2	0	3.523	1.345	1.996968	0.397	0.295167286
42	2	1		1	83.05	90	0.922777778	1.713	67	22.83284754	2	9.238095238	3.248571429	0		0	0	0	5	118	73	88	1	1	147.85	5.1	4.8	0	6.256	2.426	2.985032	1.853	0.763808739
42	1	0	0	0	68.2	75.9	0.898550725	1.666	45.2	16.28502541	1	4.666666667	2.193333333	0		0	0	0	8	144	95	111.3333333	1	1	22.74	4.9	5.4	0	4.257	1.247	2.63836	0.815	0.653568565
42	2	1	0	1	66.85	80.25	0.833021807	1.501	38.8	17.22147482	1	7.714285714	2.805714286	0		0	0	0	4	134	97	109.3333333	1	0	23.23		5.2		3.692	1.005	2.245136	0.969	0.964179104
42	1	0		0	69.3	84.5	0.820118343	1.519	43.5	18.85270662	2	8.619047619	3.367619048	0		0	0	1	1	103	73	83	1	0	57.11	6	6	0	6.958	1.563	4.47388	2.02	1.292386436
42	2	1		0	83.5	93.5	0.893048128	1.597	57.7	22.6238223	2	8.666666667	3.116666667	0		0	0	0	2	116	89	98	0	1	378.8	5.1	5.9	0	8.437	3.4	4.474296	1.234	0.362941176
42	2	1		0	65.55	79	0.829746835	1.632	49.3	18.51000817	2	10	3.606666667	0		0	0	0	3	103	64	77	1	0	38.31	3.7	5.7	0	2.919	1.023	1.540776	0.779	0.761485826
42	3	1	0	1	98.4	119.4	0.824120603	1.602	87.5	34.09439823	4	8.857142857	3.342857143	0		0	0	0	5	142	107	118.6666667	1	0	28.29	6.2	5.8	0	6.335	1.372	4.4842	1.05	0.765306122
42	3	1	0	1	63.2	91.35	0.691844554	1.57	50	20.28	2	9.142857143	3.613809524	0		0	0	0	1	117	79	91.66666667	0	0	34.33	4.2	5.2	0	5.438	1.706	3.372216	0.789	0.462485346
42	2	1		0	90	111.55	0.806813088	1.535	77.9	33.06135874	4	9.857142857	3.53952381	0		0	0	0	2	139	89	105.6666667	0	0	20.68	5	5.3	0	5.757	1.414	3.602912	1.623	1.147807638
42	3	1	0	0	69.25	103.55	0.668759054	1.57	57.6	23.36808795	2	8.952380952	3.524285714	0		0	0	0	2	131	89	103	1	1	200.18	5	4.4	0	6.759	2.911	2.910008	2.057	0.706630024
42	5	1		1	78.9	92.55	0.852512156	1.725	64.8	21.77693762	2	6.857142857	2.266190476	0		0	0	0	3	125	81	95.66666667	0	1	111.71	4.4	5.8	0	6.498	2.724	2.608008	2.557	0.938693098
42	1	0		1	64.45	82.55	0.780738946	1.537	42.2	17.86342438	1	8.714285714	3.275714286	0		0	0	0	3	134	81	98.66666667	1	0	20.33	4.5	5.3	0	4.679	1.243	3.070288	0.802	0.645213194
42	1	0		1	69.4	78.5	0.884076433	1.63	48.8	18.36727013	1	7.19047619	2.696190476	0		0	0	0	8	113	63	79.66666667	1	0	22.56	4.3	5.9	0	4.733	0.81	3.09308	1.82	2.24691358
42	3	1	0	0	90.55	117.9	0.768023749	1.632	86.6	32.51453768	4	7.047619048	2.492380952	0		0	0	0	7	147	104	118.3333333	1	0	55	4.8	5.7	0	8.73	1.55	6.5416	1.4	0.903225806
42	1	0		0	77.5	98.5	0.78680203	1.588	64.2	25.45857153	3	10.66666667	4.056666667	0		0	0	0	1	111	83	92.33333333	0	0	46.08	4.4	4.5	0	7.151	3.02	3.708744	0.926	0.306622517
42	2	1	0	0	101.25	121	0.83677686	1.584	92.3	36.7867437	5	9.333333333	3.703333333	0		0	0	0	4	118	90	99.33333333	0	0	37.3	4.9	5.4	0	4.311	0.949	2.67572	1.505	1.585879874
42	2	1	0	0	78.1	88.4	0.883484163	1.688	60.8	21.33824487	2	7.047619048	2.492380952	0		0	0		5	125	92	103	1	0	165.66	4.3	5.6	0	4.432	2.086	1.165416	2.589	1.241131352
42	3	1	0	0	79.05	121.3	0.651690025	1.638	77.6	28.92237324	3	8.523809524	3.186190476	0		0	0	0	2	124	84	97.33333333	0	0	19	4.4	6	0	4.81	1.24	3.24168	0.72	0.580645161
42	3	1	0	1	65.2	78.5	0.830573248	1.708	49.2	16.86511745	1	7.095238095	2.514761905	0		0	0	0	2	103	67	79	1	1	51	3.2	4.7	0	3.19	1.69	1.272	0.5	0.295857988
42	2	1	0	1	67.75	95.15	0.712033631	1.528	50.6	21.67224034	2	8.571428571	3.071904762	0		0	0	0	1	129	79	95.66666667	1	1	296	4.6	4.7	0	4.01	1.58	2.03328	0.87	0.550632911
42	1	0	0	0	82.6	111.65	0.739811912	1.498	67.6	30.12472349	4	7.904761905	2.758571429	0		0	0	0	1	93	59	70.33333333	0	0	35	4.5	5.3	0	5.01	1.27	3.38888	0.77	0.606299213
42	1	0	0	0	85.4	100.3	0.851445663	1.601	66.3	25.86609478	3	9	3.273333333	0		0	0	0	2	113	81	91.66666667	1	0	85	5.5	5.4	0	6.26	1.86	3.3968	2.2	1.182795699
42	2	1	0	0	60.9	79.8	0.763157895	1.56	40.8	16.765286	1	8.571428571	3.071904762	0		0	0	0	1	113	81	91.66666667	0	0	16.9	4.6	4.9	0	3.256	1.399	1.569264	0.631	0.451036455
42	1	0		0	59.5	75	0.793333333	1.55	34.2	14.2351717	1	8.333333333	3.233333333	0		0	0	0	2	129	77	94.33333333	1	1	55.22	5.4	6	0	4.082	1.509	2.22644	0.76	0.503644798
42	1	0	0	0	74.8	87.05	0.859276278	1.614	53	20.34552068	2	9.095238095	3.454761905	0		0	0	0	3	143	77	99	0	0	89.35	7.1	5.4	0	3.675	1.323	1.837176	1.129	0.853363568
43	2	1		1				1.62	53	20.19509221	2	6.19047619	2.90952381	2	1		1	0	1	110	71	84	0	1	242.08	4.1	5.2	0	6.581	1.861	4.238464	1.056	0.567436862
43	2	1	0	1	82	91	0.901098901	1.593	58.4	23.01342699	2	6.071428571	2.853571429	0		0	0	0	2	137	86	103	1	1	124.75	4.6	5.8	0	6.41	1.984	3.747016	1.489	0.750504032
43	2	1	0	0	101.8	109.5	0.929680365	1.63	89.4	33.64823667	4	6.095238095	2.864761905	0		0	0	0	6	122	94	103.3333333	1	0	43.77	5.5	5.2	0	6.001	0.958	4.752072	0.638	0.665970772
43	3	1		1	83.15	116.75	0.712205567	1.52	68.9	29.8216759	3	5.19047619	2.43952381	0		0	0	0	3	148	83	104.6666667	0	1		5	5.8	0
43	2	1	0	0	107.35	133.9	0.8017177	1.67	116.6	41.80859837	6	5.380952381	2.529047619	0		0	0	1	4	144	105	118	0	0	40.33	5.5	5.4	0	4.993	1.019	3.082976	1.954	1.917566241
43	3	1	0	0	86.6	104.1	0.831892411	1.508	66.8	29.37472296	3	5.857142857	2.752857143	0		0	0	1	3	138	86	103.3333333	1	0	26.57	4.9	5.4	0	5.195	1.468	3.075832	1.428	0.972752044
43	2	1		0	76.6	89.4	0.856823266	1.551	55.5	23.07115769	2	5.904761905	2.775238095	0		0	0	0	2	119	76	90.33333333	1	1	123.13	6.1	5.9	0	3.381	1.594	1.548512	0.523	0.328105395
43	1	0		0	67.9	82.65	0.8215366	1.752	52.9	17.23405475	1	6.357142857	2.987857143	0		0	0	0	3	135	109	117.6666667	1	1	207.88	4.1	5.7	0	3.948	2.142	1.366416	0.964	0.450046685
43	2	1	0	0	73.45	85.5	0.859064327	1.657	53.7	19.55821738	2	6.285714286	2.954285714	0		0	0	0	7	163	86	111.6666667	1	1	61.29	5.3	5.5	0	4.158	1.775	2.040544	0.751	0.423098592
43	2	1		0	69.3	84.4	0.821090047	1.655	50.8	18.54674565	2	5.214285714	2.450714286	0		0	0	0	10	150	104	119.3333333	1	1		5.5	5.7	0
43	3	1		0	81.45	104.9	0.776453765	1.567	64	26.06405486	3	6.761904762	3.178095238	0		0	0	0	3	124	83	96.66666667	1	1	30	5.2	5.2	0	7.44	1.82	4.89496	1.59	0.873626374
43	4	1	1	0	88	104.65	0.840898232	1.703	83.2	28.68758769	3	5.714285714	2.685714286	0		0	0	0	3	118	80	92.66666667	1	1	27.73	5.7	5.4	0	3.512	1.177	1.734904	1.316	1.118096856
43	3	1	0	0	85.25	115.4	0.738734835	1.61	85.6	33.02341731	4	6.904761905	2.835238095	0		0	0	1	2	91	60	70.33333333	0	0	28.3	5.8	5.7	0	5.037	1.157	3.609592	0.593	0.512532411
43	2	1		0	103.25	119.25	0.865828092	1.55	88.6	36.87825182	5	5.357142857	2.517857143	0		0	0	0	3	108	79	88.66666667	1	1	75		5.7		6.28	1.14	4.0684	2.35	2.061403509
43	3	1		1	71.35	89.2	0.799887892	1.78	60.6	19.12637293	2	4.857142857	2.282857143	0		0	0	0	7	130	95	106.6666667	1	1	78	2.5	5.5	0	6.02	2.26	3.18544	1.26	0.557522124
43	3	1	0	1	94.3	116.4	0.810137457	1.63	81.8	30.78776017	4	6.285714286	2.954285714	0		0	0	0	2	175	115	135	0	1	78				6.77	2.26	4.0312	1.05	0.46460177
43	2	1	1	0	85.7	110.35	0.776619846	1.623	85.6	32.49651023	4	7.047619048	2.026047619	0		0	0	0	4	146	96	112.6666667	1	0		4.1	5.8	0
43	3	1		1	74.3	108.85	0.682590721	1.597	70.4	27.60341577	3	7.285714286	2.679285714	0		0	0	0	3	134	91	105.3333333	0	0		5.9	5.7	0
43	3	1	0	1	77.6	90.9	0.853685369	1.69	61.8	21.63789783	2	8.095466667	5.092133333	0		0	0	0	8	133	82	99	1	1	95	5.5	5.5	0	7.78	3.05	4.03688	1.52	0.498360656
43	2	1		0	109.95	145.7	0.754632807	1.583	120.1	47.92710292	6	5.714285714	2.685714286	0		0	0	0	2	148	104	118.6666667	0	1	34	5	5.7	0	6.02	1.94	3.26832	1.78	0.917525773
43	2	1	0	0	75.75	88.6	0.85496614	1.68	58.3	20.65617914	2	5.380952381	2.529047619	0		0	0	0	7	150	103	118.6666667	0	0
43	3	1	1	0	76.75	93.5	0.820855615	1.47	58.5	27.07205331	3	7.285714286	3.014285714	0		0	0	0	2	160	100	120	1	1	21.15	3.4	6.1	0	3.851	1.58	1.903008	0.807	0.510759494
43	1	0	0	0	67.25	88.8	0.75731982	1.54	47.9	20.19733513	2	4.142857143	1.947142857	0		0	0	0	2	138	93	108	1	1	47.85	4.1	5.2	0	3.917	2.185	1.367656	0.799	0.365675057
43	3	1	0	0	96.95	97.1	0.998455201	1.63	64	24.08822312	2	5.666666667	2.663333333	0		0	0	0	3	160	101	120.6666667	1	1	15.65	4.6	5.2	0	4.111	1.524	2.271904	0.691	0.453412073
43	0			0	75.7	102.65	0.737457379	1.57	61.8	25.07201103	3	5.428571429	2.551428571	0		0	0	0	5	121	92	101.6666667	1	1	163	5.2	5	0	5.08	1.08	3.1792	1.8	1.666666667
43	2	1	0	0	83.2	112.9	0.736935341	1.657	89.8	32.70629276	4	6	2.82	0		0	0	0	7	106	81	89.33333333	1	0	23	5.5	5.8	0	5.52	0.63	4.60728	0.62	0.984126984
43	1	0		0	109	113.7	0.958663149	1.558	85.3	35.14100069	5	6.476190476	3.043809524	0		0	0	0	7	167	109	128.3333333	1	1	184	6.2	5.4	0	6.9	1.01	5.06008	1.82	1.801980198
43	3	1	0	0	68.25	92.9	0.734660926	1.654	53.3	19.48301651	2	5.642857143	2.652142857	0		0	0	0	2	127	87	100.3333333	0	0	57	6.9	5.7	0	6.34	1.35	4.7164	0.6	0.444444444
43	2	1	1	0	76.6	90.75	0.844077135	1.807	70.2	21.4991261	2	7.928571429	3.316428571	0		0	0	0	7	114	77	89.33333333	1	1	97	4.4	5.1	0	8.05	2.44	4.65696	2.09	0.856557377
43	2	1	1	0	69.6	88.85	0.783342712	1.548	52.2	21.78354666	2	9.047619048	3.303714286	0		0	0	0	3	125	78	93.66666667	1	0	37		5.8		4.64	1.46	2.6784	1.1	0.753424658
43	3	1		1				1.71	75.8	25.92250607	3	9.404761905	3.463571429	0		0	0	0	3	119	75	89.66666667	0	1	58		6		3.43	0.73	1.674	2.25	3.082191781
43	3	1		0	93.1	110.1	0.845594914	1.628	76.8	28.97693315	3	4.285714286	2.014285714	0		0	0	0	1	124	89	100.6666667	1	1	49	3.7	5.9	0	4.14	1.87	1.8368	0.95	0.50802139
43	1	0	0	0	87.35	106.6	0.819418386	1.64	74.1	27.55056514	3	4.857142857	2.282857143	0		0	0	1	3	162	122	135.3333333	1	1	50		4.6		4.96	3.35	1.15856	0.99	0.295522388
43	3	1	0	1	63.9	83.95	0.761167362	1.8	53.5	16.51234568	1	6.619047619	3.110952381	0		0	0	0	10	163	109	127	1	1	48.78	4.8	5.3	0	4.619	1.368	2.798648	0.992	0.725146199
43	0			0	97.35	148.65	0.654894046	1.573	94.7	38.2730025	5	5.952380952	2.797619048	0		0	0	0	2	152	93	112.6666667	0	0	25.44	4.9	5.4	0	3.743	1.183	2.159176	0.879	0.743026205
43	3	1	0	1	78.5	88.1	0.891032917	1.68	63.7	22.56944444	2	5.095238095	2.394761905	0		0	0	0	13	136	102	113.3333333	0	0	28.42	5.6	5.6	0	5.303	0.818	3.442584	2.286	2.794621027
43	2	1	0	0	93.3	107.3	0.869524697	1.57	79.6	32.29339933	4	6.380952381	2.999047619	0		0	0	0	1	118	71	86.66666667	0	0	17.87	5.3	5.8	0	3.839	1.325	2.061648	0.992	0.748679245
43	2	1		0	98.2	119.2	0.823825503	1.565	91.9	37.52207331	5	6	2.82	0		0	0	0	10	154	93	113.3333333	0	0	19.08	6.8	6	0	8.26	0.631	6.546456	2.374	3.762282092
43	2	1	0	1	71.2	83.85	0.849135361	1.576	46.8	18.84227885	2			0		0	0	0	1	108	72	84	0	1	41.52	4.2	5	0	4.597	1.924	2.379792	0.643	0.334199584
43	2	1	0	0	100	108.45	0.92208391	1.723	96.4	32.47180864	4	7.428571429	3.491428571	0		0	0	0	2	118	81	93.33333333	0	0	17.77	4.5	5.8	0	4.633	1.282	2.836176	1.129	0.880655226
43	2	1		1	66	68	0.970588235	1.704	54.1	18.63194031	2	6.19047619	2.90952381	0		0	0	0	7	115	81	92.33333333	1	1	54.27	4.7	5	0	5.262	1.375	3.2942	1.3	0.945454545
43	1	0		0	76.1	92.95	0.818719742	1.576	56.5	22.74762297	2	8.142857143	2.87047619	0		0	0	0	2	129	94	105.6666667	1	1	52.5	4.4	5.1	0	4.495	1.595	2.228312	1.473	0.923510972
43	3	1		1	65.25	77.05	0.846852693	1.554	42.4	17.55754652	1	7.238095238	2.581904762	0		0	0	0	2	114	79	90.66666667	0	0	31.42	5.2	5.3	0	5.188	0.941	3.753152	1.083	1.150903294
43	2	1		0	87.55	114.4	0.765297203	1.54	71.6	30.19058863	4	9.476190476	3.36047619	0		0	0	0	3	126	89	101.3333333	0	0	18.59	5.4	5.6	0	7.299	1.322	5.574352	0.883	0.667927383
43	1	0		1	63.7	91	0.7	1.576	50.7	20.41246876	2	8.904761905	3.365238095	0		0	0	0	3	113	86	95	0	0	17.5	4.7	5.4	0	3.077	0.791	1.794888	1.077	1.361567636
43	1	0		0	65.5	81.6	0.802696078	1.595	49.5	19.45735596	2	9.19047619	3.362857143	0		0	0	0	5	126	86	99.33333333	1	1	315.84	5.4	5.2	0	5.571	2.943	2.305608	0.707	0.240231057
43	3	1		1	104.5	121.15	0.862567066	1.585	92.4	36.78014509	5	5.571428571	1.935238095	0		0	0	0	8	131	97	108.3333333	1	0	26.13	4.4	5.5	0	4.239	0.738	2.952888	1.202	1.628726287
43	1	0	0	0	81.05	102.4	0.791503906	1.613	65	24.98300195	3	7.428571429	2.534761905	0		0	0	0	4	114	86	95.33333333	1	0	37.16	5	5.6	0	4.643	1.083	3.030584	1.161	1.072022161
43	1	0		0	78.25	88.3	0.886183465	1.69	59.4	20.79759112	2	9.285714286	3.270952381	0		0	0	0	2	109	83	91.66666667	1	1	23.4	4.4	5.6	0	3.946	1.578	1.979488	0.852	0.539923954
43	2	1	0	1	73	100.3	0.72781655	1.615	60.1	23.04249058	2	7.095238095	2.378095238	0		0	0	0	2	145	107	119.6666667	0	0	11.39	4.3	5.6	0	3.335	1.48	1.263568	1.297	0.876351351
43	1	0		0	65.6	92.7	0.707659115	1.566	49.1	20.02156294	2	9.047619048	3.295714286	0		0	0	0	1	126	75	92	1	0	30.63		5.4		3.599	1.737	1.546904	0.691	0.39781232
43	1	0		0	91	101.4	0.897435897	1.725	83.7	28.12854442	3	7.047619048	2.492380952	0		0	0	0	3	127	86	99.66666667	0	0	36.28	5.7	6	0	3.157	0.528	1.996984	1.386	2.625
43	2	1		0	73.6	96.25	0.764675325	1.605	62.6	24.3010064	2	10.19047619	3.832857143	0		0	0	0	3	137	101	113	1	1	280.7	4.9	5.5	0	4.093	1.981	1.802376	0.679	0.342756184
43	1	0		0	58.25	76.65	0.759947815	1.566	36.8	15.00597792	1	7.571428571	2.738571429	0		0	0	0	1	84	64	70.66666667	0	0	200.51	4.3	4.5	0	3.262	1.073	1.70336	1.065	0.992544268
43	1	0		0	66.25	95.35	0.6948086	1.534	51.7	21.97049409	2	8.761904762	3.434761905	0		0	0	0	1	111	71	84.33333333	1	0	46.41	4.6	5.5	0	4.709	1.802	2.620632	0.628	0.348501665
43	2	1		1	76.2	91.35	0.834154351	1.776	69.9	22.16109691	2	10.76190476	3.964761905	0		0	0	0	7	139	95	109.6666667	1	0	51.28	3.7	5.2	0	2.668	0.517	1.566408	1.282	2.479690522
43	3	1		1	68.9	83.85	0.821705426	1.62	48.5	18.48041457	2	7.761904762	2.964761905	0		0	0	0	2	120	85	96.66666667	1	1	349.11	4.9	4.8	0	4.338	2.642	1.29928	0.87	0.329295988
43	2	1		0	84.8	121.9	0.695652174	1.546	75	31.37923013	4	10.19047619	3.832857143	0		0	0	1	2	117	82	93.66666667	0	0	18.15	4.6	5.6	0	3.543	1.018	2.248208	0.607	0.596267191
43	2	1		0	69.65	80.6	0.864143921	1.73	49.9	16.67279228	1	7.095238095	2.651428571	0		0	0	0	3	117	82	93.66666667	1	1	217.79	4.6	5.5	0	3.115	1.353	1.412704	0.766	0.566149298
43	1	0		1	73.95	81.6	0.90625	1.746	54.9	18.0087623	1	8.80952381	3.32047619	0		0	0	0	5	135	87	103	1	1	34.25	4.6	6	0	3.432	0.764	2.119432	1.203	1.57460733
43	3	1		1	98	113.9	0.860403863	1.685	89.5	31.52268665	4	4.333333333	2.036666667	0		0	0	0	5	149	104	119	1	0	51.03	3.4	5.8	0	5.233	1.449	3.079936	1.544	1.065562457
43	3	1		0	94.75	111.2	0.852068345	1.744	90.2	29.65606851	3	8.761904762	3.298095238	0		0	0	0	2	119	87	97.66666667	0	0	34.56	4.3	5.2	0	4.029	1.147	2.398184	1.061	0.925021796
43	3	1		0	76.2	98.9	0.770475228	1.638	61.9	23.07081062	2	9.666666667	3.45	0		0	0	0	1	107	74	85	1	1	79.43	4.5	5.4	0	3.281	1.517	1.520952	0.533	0.351351351
43	3	1		0	73.5	98.6	0.745436105	1.504	57.2	25.28717746	3	8.19047619	3.02952381	0		0	0	0	1	126	75	92	0	0	18.72	3.2	5.4	0	4.627	1.985	2.401688	0.527	0.265491184
43	1	0	0	1	59.5	74.85	0.79492318	1.462	33.5	15.67292523	1	6.285714286	2.134285714	0		0	0	0	4	119	88	98.33333333	1	1	18.31	4	5.9	0	2.953	0.612	1.852624	1.071	1.75
43	1	0	0	0	70.45	78.85	0.893468611	1.598	42.8	16.76062537	1	7.238095238	2.718571429	0		0	0	0	2	124	82	96	1	1	73.53	4.2	5.2	0	2.923	1.825	0.848112	0.548	0.300273973
43	1	0		0	104.5	112	0.933035714	1.555	86.9	35.93842082	5	9.023809524	3.557857143	0		0	0	1	5	159	122	134.3333333	0	0	32	5.3	5.7	0	5.44	1.07	3.509072	1.888	1.764485981
43	0		0	0	72.45	81.55	0.888412017	1.7	54.5	18.85813149	2	10	3.88	0		0	0	0	5	143	95	111	1	1	31.18	4.8	5.1	0	4.185	1.721	2.227336	0.519	0.301568855
43	2	1		0	98.4	124.55	0.790044159	1.712	95.1	32.44688401	4	6.476190476	2.223809524	0		0	0	0	4	135	88	103.6666667	0	0	94.01	5.4	6.7	1	4.264	1.301	2.388896	1.259	0.967717141
43	3	1	0	0	85.25	102.65	0.830491963	1.506	64.4	28.39461102	3	9.619047619	3.427619048	0		0	0	0	3	118	90	99.33333333	0	0	50.79	4.9	5.3	0	5.187	1.168	3.517856	1.099	0.940924658
43	2	1	1	0	65.95	79.95	0.824890557	1.582	41	16.38215001	1	8.952380952	3.387619048	0		0	0	0	2	127	92	103.6666667	0	0	129.94	3.8	5.3	0	4.76	2.9	1.533504	0.716	0.246896552
43	3	1		0	64.25	79.3	0.810214376	1.535	42.8	18.16464896	1	10.76190476	4.101428571	0		0	0	0	1	121	77	91.66666667	0	0	43.97	4.2	5.6	0	4.349	1.907	2.205336	0.519	0.272155218
43	2	1	0	1	81.05	95.25	0.850918635	1.628	64.7	24.41155697	2	6.238095238	2.248571429	0		0	0	0	8	132	75	94	0	0	69.08	5.2	6.1	0	7.368	1.507	5.214848	1.417	0.940278699
43	2	1		1	71.1	82	0.867073171	1.644	50.8	18.79576844	2	8.166666667	2.881666667	0		0	0	0	8	135	97	109.6666667	1	1		4.5	5.1	0
43	1	0	0	0	68.95	86.75	0.79481268	1.591	46.3	18.29113401	1	4.476190476	2.103809524	0		0	0	0	2	173	116	135	1	1	109.39	4.9	4.8	0	3.97	1.866	1.338376	1.679	0.899785638
43	2	1	0	0	66.5	89.3	0.744680851	1.57	49	19.8791026	2	9.333333333	3.293333333	0		0	0	0	3	124	85	98	0	0	24.37	4.8	5.4	0	3.469	0.861	1.66408	2.07	2.404181185
43	1	0	0	0	56.2	74.25	0.756902357	1.61	37	14.27	1	8.904761905	3.228571429	0		0	0	0	2	111	75	87	1	0	43.87	4.6	5	0	5.054	1.556	3.049296	0.984	0.632390746
43	1	0	0	0	56.9	83.95	0.677784395	1.663	44.6	16.12688022	1	6.571428571	2.405238095	0		0	0	0	1	96	73	80.66666667	0	0	47.4	5.2	5.7	0	4.287	1.476	2.26836	1.19	0.806233062
43	1	0	0	0	83.25	96.3	0.864485981	1.664	66.5	24.01679225	2	10.23809524	3.581904762	0		0	0	0	16	161	103	122.3333333	1	0	52.26	5.4	5.3	0	5.573	1.073	3.8616	1.4	1.304753029
43	1	0		0	59.95	80.35	0.746110765	1.43	35.9	17.5558707	1	9.333333333	3.43	0		0	0	0	2	110	84	92.66666667	1	0	34	5.1	6	0	5.32	1.83	2.65552	1.83	1
43	1	0	0	0	64.5	79.2	0.814393939	1.703	45.7	15.75748506	1	7.80952381	2.85047619	0		0	0	0	4	110	65	80	0	0	299	5.6	6.1	0	7.29	2.54	4.1116	1.4	0.551181102
43	2	1	0	0	71.05	83.7	0.848864994	1.654	51.6	18.86160698	2	8.142857143	3.007142857	0		0	0	0	3	120	75	90	0	0	31	6.3	5.7	0	3.35	0.9	2.04872	0.88	0.977777778
43	3	1		0	86.65	98.8	0.877024291	1.642	68.8	25.51773557	3	8.285714286	3.074285714	0		0	0	0	4	103	75	84.33333333	1	0	20.16	5.9	5.1	0	5.317	0.865	3.664032	1.728	1.997687861
43	1	0	0	0	85.65	109.7	0.780765725	1.514	70.3	30.66927959	4	7.523809524	2.716190476	0		0	0	0	1	105	72	83	0	0	29.19	4.8	5.6	0	4.516	1.483	2.625336	0.894	0.602832097
43	1	0		0	64.45	89.6	0.719308036	1.571	53.6	21.71762949	2	9.952380952	3.857619048	0		0	0	0	1	125	81	95.66666667	0	0	23	5.7	5.2	0	4.28	1.56	2.54216	0.39	0.25
43	2	1		0	90	96.75	0.930232558	1.672	70.3	25.14680296	3	8.333333333	2.823333333	0		0	0	0	13	133	93	106.3333333	1	1	87.97	4.6	6	0	6.675	1.174	4.555712	2.073	1.765758092
43	3	1	0	0	80	131	0.610687023	1.57	83.4	33.83504402	4	7.380952381	2.512380952	0		0	0	0	2	132	83	99.33333333	0	0	21.28	4.9	6.1	0	5	1.448	3.064992	1.068	0.737569061
44	3	1		1	64.1	81.45	0.786985881	1.546	45.1	18.86937705	2	5.95912381	2.88007619	1	0	1		0	3	224	138	166.6666667	0	0	39	3.4	5.1	0	4.18	1.53	2.48584	0.36	0.235294118
44	2	1		0	58.05	81.6	0.711397059	1.454	36.1	17.07569499	1	7.095238095	3.334761905	1	0	1		0	2	114	82	92.66666667	1	1	417	4	4.8	0	5.05	3.44	1.0856	1.15	0.334302326
44	3	1		0	66.2	78	0.848717949	1.527	44.5	19.08455056	2	5.428571429	2.551428571	0		0	0	0	4	113	80	91	1	0	36.69	4	5.3	0	5.558	1.594	3.679912	0.623	0.390840652
44	2	1		0	76.3	99.15	0.769541099	1.635	60.6	22.66924782	2	6.642857143	3.122142857	0		0	0	1	4	145	90	108.3333333	1	1	92.39	5	5.8	0	5.615	1.367	2.005848	4.917	3.596927579
44	2	1	1	1	74	82.85	0.893180447	1.667	58.1	20.90763611	2	9.666666667	3.45	0		0	0	0	8	126	92	103.3333333	1	1	72.95	4.4	5.9	0	4.693	1.54	2.95008	0.445	0.288961039
44	3	1	0	0	88.85	93.1	0.954350161	1.635	71.9	26.89635178	3	6.952380952	3.267619048	0		0	0	0	5	110	80	90	0	0	28.36	6	5.5	0	5.586	0.96	3.985776	1.404	1.4625
44	3	1	0	0	64.25	73.25	0.877133106	1.632	42.6	15.99444925	1			0		0	0	0	4	124	85	98	1	0	847	5	5.1	0	4.95	4.62	-0.15792	1.07	0.231601732
44	3	1		1	75.55	97.05	0.778464709	1.662	63.7	23.06096058	2	6	2.82	0		0	0	0	3	127	79	95	0	1	25.52	4.4	5	0	3.689	0.898	2.390176	0.879	0.978841871
44	3	1		0	99.5	123.75	0.804040404	1.62	92.8	35.36046334	5	6.857142857	3.222857143	0		0	0	0	2	128	86	100	1	1	118	5.2	5.5	0	5.45	2.33	2.24448	1.92	0.824034335
44	2	1	1	0	99	134.75	0.734693878	1.575	103.5	41.72335601	6	8.761904762	3.169428571	0		0	0	0	2	134	103	113.3333333	0	0	23	3.8	5.3	0	3.68	1.36	1.60408	1.57	1.154411765
44	1	0	0	0	68.25	79.75	0.855799373	1.59	44.9	17.7603734	1	5.214285714	2.450714286	0		0	0	0	2	165	97	119.6666667	1	1	442	4.1	5.3	0	3.56	2.24	1.05096	0.59	0.263392857
44	5	1	1	0	88.85	123.6	0.718851133	1.67	91.5	32.80863423	4	7.285714286	2.604285714	0		0	0	0	3	156	101	119.3333333	0	0
44	3	1		1	79.95	109.85	0.727810651	1.567	66.5	27.082182	3	5.571428571	2.618571429	0		0	0	0	2	194	130	151.3333333	0	1	89	5.5	5	0	4.44	1.92	2.07312	0.98	0.510416667
44	2	1	0	0	71.9	76.5	0.939869281	1.675	45.2	16.11049231	1	4.571428571	2.148571429	0		0	0	0	8	170	125	140	1	1	316	4.5	5.6	0	5.7	2.07	3.26064	0.81	0.391304348
44	2	1	0	0	61.9	74.25	0.833670034	1.71	42.4	14.50018809	1	5.476190476	2.573809524	0		0	0	0	5	118	75	89.33333333	1	1
44	2	1		0	101.75	129.75	0.784200385	1.513	90.3	39.44662889	5	4.785714286	2.249285714	0		0	0	0	1	116	70	85.33333333	1	1	76.07	2.8	5.7	0	4.893	2.245	2.239424	0.896	0.399109131
44	2	1		1	86.6	105.75	0.81891253	1.541	71.2	29.98297456	4	8.904761905	2.955238095	0		0	0	0	2	126	85	98.66666667	1	0	22.75	5	5.9	0	4.099	1.195	2.328072	1.263	1.056903766
44	2	1		0	90.9	107.85	0.842837274	1.5	72.1	32.04444444	4	8.071428571	2.973571429	0		0	0	0	4	123	86	98.33333333	0	0	39.25	6.5	5.8	0	7.627	1.156	5.865888	1.327	1.147923875
44	2	1		1	84.65	115.4	0.733535529	1.524	74.2	31.94728612	4	8.285942857	5.181657143	0		0	0	0	2	114	82	92.66666667	0	0	17.18	3.8	5.4	0	4.177	1.381	2.457192	0.743	0.53801593
44	2	1	0	1	74.3	102.6	0.72417154	1.59	60.5	23.93101539	2	6.904761905	3.245238095	0		0	0	0	2	109	83	91.66666667	0	1	41.75	5.7	5.5	0	2.72	1.108	1.279576	0.729	0.657942238
44	2	1	1	0	72.45	88.85	0.815419246	1.628	55.1	20.78944032	2	6.976190476	2.732142857	0		0	0	0	5	125	86	99	0	0	34.83	5.3	5.5	0	5.477	1.212	3.732392	1.168	0.96369637
44	3	1	0	0	84.25	93.7	0.899146211	1.715	65	22.09963536	2	5.666666667	2.663333333	0		0	0	1	6	124	89	100.6666667	1	0	36	7.3	6.3	0	4.84	0.62	3.3764	1.85	2.983870968
44	2	1	0	0	64.25	85.2	0.754107981	1.57	44.1	17.89119234	1	6.761904762	2.494761905	0		0	0	0	2	94	61	72	0	0	22	5.6	5.9	0	2.41	0.71	1.39904	0.66	0.929577465
44	2	1		1	78.5	87.5	0.897142857	1.565	52.2	21.31286427	2	5.357142857	2.517857143	0		0	0	0	10	156	101	119.3333333	1	0	326	5.3	4	0	4.77	0.63	2.70816	3.14	4.984126984
44	1	0		0	81.35	90.1	0.902885683	1.74	63.9	21.1058264	2	5.857142857	2.752857143	0		0	0	0	16	141	91	107.6666667	1	1	188	5.8	5.1	0	7.89	1.18	5.57912	2.48	2.101694915
44	2	1		1	73.5	82.4	0.891990291	1.572	49.4	19.99041755	2	4.714285714	2.215714286	0		0	0	0	5	113	77	89	0	1	51	5.2	5.2	0	4.4	0.76	2.92864	1.56	2.052631579
44	2	1	0	0	74.9	91.4	0.819474836	1.507	53.8	23.68949327	2	5.857142857	2.752857143	0		0	0	0	2	100	73	82	1	0	49	5.1	5.5	0	4.27	1.06	3.01848	0.42	0.396226415
44	1	0		0	117.1	132.1	0.886449659	1.665	118.6	42.78152026	6	7.857142857	3.00952381	0		0	0	0	2	118	78	91.33333333	0	0	28	4.8	6.2	0	3.95	0.74	2.83152	0.83	1.121621622
44	2	1	0	0	94.4	112.8	0.836879433	1.5	88.2	39.2	5	7.142857143	3.357142857	0		0	0	0	3	111	76	87.66666667	1	1	28	4.8	6.4	0	3.4	0.69	1.97128	1.62	2.347826087
44	2	1		0	72.05	93.35	0.77182646	1.56	55.1	22.64135437	2	6.928571429	2.436428571	0		0	0	0	3	116	81	92.66666667	1	0	44	4.5	5.9	0	7.32	2.62	3.81992	1.93	0.736641221
44	1	0		1	88.35	101.35	0.871731623	1.627	71.8	27.12372536	3	7.142857143	3.357142857	0		0	0	0	3	124	83	96.66666667	1	1	144	4.8	5.9	0	5.58	1.35	2.87112	2.98	2.207407407
44	2	1	0	0	91.9	109.35	0.840420668	1.592	79.5	31.3675791	4	4.357142857	2.047857143	0		0	0	0	3	147	104	118.3333333	0	0	17	4.6	5.1	0	4.63	1.36	2.73192	1.18	0.867647059
44	1	0	1	0	73.35	80.4	0.912313433	1.689	54.2	18.99940443	2	8.30952381	3.222142857	0		0	0	0	7	136	86	102.6666667	1	1	339	2.5	5.1	0	7.22	2.98	3.81136	0.94	0.315436242
44	3	1	1	0	83.5	97.3	0.858170606	1.667	71.1	25.58576467	3	8.642857143	2.840142857	0		0	0	0	3	109	66	80.33333333	0	0	50	4.2	5.7	0	6.23	2.27	3.59976	0.79	0.348017621
44	1	0		0	67	100.15	0.668996505	1.657	61.2	22.28981199	2	6	2.82	0		0	0	0	1	139	62	87.66666667	0	0	51	7	5.4	0	6.22	2.37	3.36664	1.06	0.447257384
44	2	1	0	0	86	99.9	0.860860861	1.502	66.2	29.3439196	3	6.142857143	2.887142857	0		0	0	0	3	173	119	137	0	0	130.99	5.5	5	0	7.701	2.054	5.185984	1.011	0.492210321
44	1	0	0	0	83.15	100.95	0.823675087	1.583	70.9	28.29335218	3	5.380952381	2.529047619	0		0	0	0	4	137	96	109.6666667	1	0	19.88	5	5.6	0	4.237	1.18	2.650248	0.892	0.755932203
44	1	0		0	81.9	103.7	0.789778206	1.464	60.5	28.22755233	3	4.904761905	2.305238095	0		0	0	0	6	102	61	74.66666667	1	0	34.3	4.9	5.3	0	9.124	0.818	6.6986	3.525	4.309290954
44	1	0	0	1	101.35	121.6	0.833470395	1.542	84.5	35.5375891	5	6.666666667	3.133333333	0		0	0	0	3	132	90	104	1	0	32.89	5.8	5.7	0	3.457	1.338	1.461904	1.441	1.076980568
44	3	1	0	0	76.45	83.15	0.91942273	1.68	60.3	21.36479592	2			0		0	0	0	4	128	86	100	1	1	47.71	6	5.6	0	4.472	2.017	2.118472	0.738	0.365889936
44	3	1	1	0	65.5	88	0.744318182	1.467	46	21.3745807	2	6.095238095	2.864761905	0		0	0	0	1	106	66	79.33333333	0	0	21.16	4.7	5.3	0	3.877	1.007	2.629232	0.528	0.524329692
44	1	0		0	75.75	97.5	0.776923077	1.559	58.6	24.11045386	2	6.380952381	2.315714286	0		0	0	0	3	109	73	85	0	0	74.35	4.8	5.4	0	7.374	1.091	5.609488	1.477	1.35380385
44	1	0		0	60.45	75.4	0.801724138	1.46	37.6	17.63933196	1	9.19047619	3.226190476	0		0	0	0	1	114	76	88.66666667	1	1	70.78	4.9	5.2	0	3.744	1.296	2.057208	0.857	0.661265432
44	2	1		1	76.2	90.55	0.84152402	1.49	51.9	23.37732535	2	7.80952381	2.713809524	0		0	0	0	6	125	96	105.6666667	0	0	31.38	4.6	5.7	0	4.518	0.799	2.800616	2.014	2.520650814
44	1	0		0	71.9	90.05	0.798445308	1.532	52.6	22.41136009	2			0		0	0	0	2	122	88	99.33333333	1	1	666.18	4.3	4.8	0	5.419	2.104	2.965704	0.766	0.364068441
44	1	0		0	75.35	81.05	0.929673041	1.74	51	16.84502576	1	7.666666667	2.92	0		0	0	0	2	112	85	94	1	1	361.25	4.8	4.8	0	3.366	1.776	1.222464	0.806	0.453828829
44	2	1		0	63	80.45	0.78309509	1.536	40	16.95421007	1	9	3.136666667	0		0	0	0	1	114	76	88.66666667	1	0	34.13	4.3	5.9	0	6.787	1.963	4.152768	1.472	0.749872644
44	1	0	0	0	75.9	86.5	0.877456647	1.68	53.9	19.09722222	2	9.238095238	3.111904762	0		0	0	0	13	149	102	117.6666667	1	1	157.94	4.7	5.5	0	8.156	1.84	5.180104	2.491	1.353804348
44	2	1		0	74.7	97.8	0.763803681	1.527	55.9	23.97362644	2	8.142857143	2.733809524	0		0	0	0	1	111	72	85	0	0	31.69	5.9	6	0	4.797	1.203	3.05364	1.185	0.985037406
44	2	1		0	69.1	94.1	0.734325186	1.507	54	23.7775583	2	9.19047619	3.226190476	0		0	0	0	6	171	120	137	1	0	29.63	4.4	5.1	0	4.919	1.014	3.46268	0.97	0.956607495
44	3	1		1	77.2	84.7	0.911452184	1.583	54.1	21.58914461	2	8.523809524	3.186190476	0		0	0	0	2	102	61	74.66666667	1	1	236.51	3	4.9	0	3.525	1.917	1.28652	0.705	0.367762128
44	3	1		0	64.8	87.5	0.740571429	1.573	49.1	19.8437637	2	10.23809524	3.855238095	0		0	0	0	2	132	72	92	1	0	17.77	5.6	5.9	0	3.378	1.546	1.513712	0.698	0.45148771
44	2	1		0	93.9	107.7	0.871866295	1.639	78.1	29.07321947	3			0		0	0	0	1	119	82	94.33333333	0	0	94.02				4.129	1.409	2.321912	0.873	0.619588361
44	3	1		0	75.15	88.45	0.849632561	1.663	59.8	21.62303671	2	9.047619048	3.159047619	0		0	0	0	2	112	69	83.33333333	0	0	23.07	3.3	5.4	0	3.38	1.087	2.04904	0.535	0.492180313
44	3	1		0	98.45	116.4	0.845790378	1.523	75.5	32.5497116	4	8.333333333	2.96	0		0	0	1	5	131	92	105	1	0	117.66	4.3	6.1	0	4.145	1.093	2.587792	1.018	0.931381519
44	2	1		0	70.5	99.55	0.708186841	1.65	61.7	22.66299357	2	9.619047619	3.427619048	0		0	0	0	1	97	60	72.33333333	0	0	36.15	3.3	5.2	0	4.285	1.273	2.713776	0.654	0.513747054
44	0			0	65	81.65	0.796080833	1.533	42.7	18.16952464	1	10.47619048	3.83047619	0		0	0	0	4	120	85	96.66666667	1	1	20.71	3	5.4	0	4.361	1.128	2.791136	0.969	0.859042553
44	1	0		1	71.35	80.9	0.881953028	1.505	45.6	20.13222812	2	7.19047619	2.696190476	0		0	0	0	5	96	75	82	1	0	38.9	5.2	6.6	1	2.423	0.806	1.070712	1.198	1.486352357
44	1	0		1	79.15	92.35	0.857065512	1.74	63.6	21.00673801	2	10.19047619	4.106190476	0		0	0	0	4	197	132	153.6666667	0	0	25.07	4.2	5.6	0	3.874	0.999	2.315032	1.228	1.229229229
44	1	0	0	1	95	116	0.818965517	1.573	87.5	35.36312269	5	9.095238095	3.318095238	0		0	0	0	3	107	88	94.33333333	1	1	26.07	4.5	5.9	0	4.389	1.201	2.562824	1.371	1.141548709
44	1	0		0	74.25	86.2	0.86136891	1.839	64.7	19.13113878	2	9.428571429	3.611428571	0		0	0	0	5	142	92	108.6666667	1	1	39.33	6.5	5.6	0	4.86	1.863	2.426088	1.252	0.672034353
44	3	1		0	105.15	119.9	0.876980817	1.614	100.4	38.54132598	5	7.666666667	3.193333333	0		0	0	0	2	108	82	90.66666667	0	0	38.04	5.3	6	0	7.378	1.626	5.104936	1.419	0.872693727
44	1	0	0	0	103.5	128.1	0.807962529	1.564	95.3	38.96004082	5	7.095238095	2.651428571	0		0	0	0	11	112	92	98.66666667	1	0	49.98	21.8	15.1	1	6.774	0.94	4.8536	2.15	2.287234043
44	1	0	0	0	82.7	106.75	0.77470726	1.51	62.2	27.27950528	3	8.428571429	3.278095238	0		0	0	0	6	119	80	93	1	0	40.67	5.4	6.5	1	4.321	1.234	2.762784	0.711	0.576175041
44	3	1	0	0	83.8	98.7	0.849037487	1.804	77.2	23.72161395	2	7.047619048	2.492380952	0		0	0	0	5	144	90	108	0	0	40.78	4.9	5.7	0	7.244	1.55	5.2038	1.075	0.693548387
44	2	1		0	76.4	112.2	0.680926916	1.578	73	29.31628009	3	8.095238095	3.121428571	0		0	0	0	1	105	78	87	0	0	78.47	5	5.6	0	8.221	2.546	5.366288	0.677	0.265907306
44	2	1	1	1	74.4	87.25	0.852722063	1.698	58.9	20.428662	2	8.428571429	3.004761905	0		0	0	0	7	152	95	114	1	1	33.57	3.5	4.5	0	5.708	1.944	3.35132	0.905	0.465534979
44	1	0	0	0	64.85	83.35	0.778044391	1.597	44.1	17.29134425	1	7.380952381	2.785714286	0		0	0	0	3	141	94	109.6666667	1	1	50.28	5.3	5.1	0	6.193	2.972	2.845256	0.824	0.277254374
44	2	1	0	0	89.7	95.4	0.940251572	1.644	71.2	26.34367545	3	8.047619048	2.825714286	0		0	0	0	4	129	89	102.3333333	0	0	68.52	4.6	5.2	0	7.224	1.569	5.268768	0.847	0.539834289
44	2	1	0	0	64.5	89.25	0.722689076	1.503	45.3	20.05304096	2	8.523809524	3.04952381	0		0	0	0	3	157	108	124.3333333	0	0	28.04	4.7	5	0	4.584	1.429	2.90192	0.555	0.388383485
44	2	1	0	0	90.75	111.75	0.812080537	1.55	79.9	33.25702393	4	7.619047619	2.897619048	0		0	0	1	4	121	88	99	1	0	29.6	4.8	5.6	0	4.752	1.075	3.185432	1.078	1.002790698
44	1	0	0	0	81.4	96.25	0.845714286	1.732	68	22.66799652	2	8.595238095	3.356428571	0		0	0	0	5	140	88	105.3333333	1	1	193.64	4	4.8	0	5.168	3.074	1.874664	0.481	0.15647365
44	1	0		0	65.7	94.65	0.694136292	1.595	52.7	20.71520524	2	8.333333333	2.823333333	0		0	0	0	4	121	82	95	1	0	30.02	4.4	5.5	0	2.236	0.87	1.04224	0.71	0.816091954
44	1	0	0	0	91.35	103.2	0.885174419	1.649	73.9	27.17710092	3	10.28571429	3.877619048	0		0	0	0	3	118	82	94	1	1	97.97	4.7	5.3	0	4.378	1.307	2.308112	1.673	1.280030604
44	1	0	0	0	80.95	96.85	0.835828601	1.854	78.1	22.7212162	2	7.285714286	2.467619048	0		0	0	0	3	114	78	90	0	0	28	4.6	5.5	0	4.97	1.27	3.37624	0.71	0.559055118
44	2	1		0	86	93.85	0.916355887	1.594	68.5	26.95963061	3	6	2.136666667	0		0	0	0	3	115	61	79	0	0	66	5.1	5.2	0	4.04	0.82	2.66824	1.21	1.475609756
44	1	0	1	1	78.85	85.75	0.919533528	1.692	59.3	20.71352324	2	6.666666667	3.133333333	0		0	0	0	3	118	78	91.33333333	1	1	60	4.7	5.7	0	3.61	1	2.00352	1.33	1.33
44	1	0		1	104.4	109.3	0.955169259	1.637	86.9	32.42816825	4	9.80952381	3.653809524	0		0	0	0	2	102	69	80	0	0	44.1	4	6.1	0	3.641	0.656	2.562288	0.927	1.413109756
44	1	0		0	76	109.6	0.693430657	1.643	71.3	26.41279757	3	8.142857143	3.007142857	0		0	0	0	2	103	84	90.33333333	1	0	21.49	5	6	0	4.535	1.821	2.420792	0.643	0.353102691
45	0		0	0	104.15	113.2	0.920053004	1.606	94.1	36.48367191	5	5	1.94	2	1		1	0	10	134	106	115.3333333	0	0	54.26	5.2	6	0	8.333	1.285	6.045712	2.198	1.710505837
45	1	0		0	67.5	81.9	0.824175824	1.543	39.8	16.71672584	1	8.714285714	3.275714286	1	0	1		0	3	127	87	100.3333333	1	1
45	3	1		1	92.3	115.05	0.802259887	1.489	77.2	34.81993089	4	8.023809524	3.087857143	0		0	0	0	2	126	86	99.33333333	0	0	37.14	4.5	5.6	0	4.03	1.122	2.434216	1.039	0.926024955
45	3	1	1	0	76.65	121.25	0.632164948	1.62	75.3	28.69227252	3	6.571428571	2.541904762	0		0	0	0	3	121	80	93.66666667	0	0	32.47	4.3	5.6	0	4.725	1.144	3.013736	1.244	1.087412587
45	3	1		1	99.4	125.9	0.789515488	1.473	93.2	42.95467314	6	8.857142857	2.932857143	0		0	0	0	3	132	89	103.3333333	0	0	35.93	5.2	5.7	0	7.594	1.488	5.318032	1.728	1.161290323
45	2	1		0	76.45	87	0.878735632	1.631	54.7	20.56266519	2	5.238095238	2.461904762	0		0	0	0	3	79	66	70.33333333	1	1	127.81	5.5	5.7	0	6.214	2.344	3.538488	0.727	0.310153584
45	2	1		0	79.35	91.6	0.866266376	1.665	60.9	21.96791386	2	5.80952381	2.73047619	0		0	0	0	13	143	89	107	1	1	272.51	4.7	4.9	0	5.903	1.456	3.951328	1.087	0.746565934
45	2	1	0	0	62.25	74.1	0.840080972	1.67	39.2	14.05572089	1	5.904761905	2.775238095	0		0	0	0	3	137	99	111.6666667	1	1	128.2	4.7	4.6	0	3.764	1.975	1.290592	1.093	0.553417722
45	2	1		0	71.3	82.3	0.866342649	1.555	46.7	19.31328253	2	6.333333333	2.976666667	0		0	0	1	6	148	105	119.3333333	0	1	381.11	5.6	5	0	4.616	1.27	2.483704	1.891	1.488976378
45	5	1	1	0	87.2	131.75	0.661859583	1.53	95.5	40.79627494	6	8.476190476	2.69747619	0		0	0	0	4	128	85	99.33333333	0	0	21.57	5.3	5.7	0	4.36	1.223	2.752136	0.844	0.690106296
45	3	1	1	1	70	93.9	0.745473908	1.655	56.4	20.59126879	2	6.952380952	2.857619048	0		0	0	0	4	107	80	89	1	0	43.58	4.8	5.7	0	4.301	1.059	2.387912	1.873	1.768649669
45	3	1	1	1	72.9	81.8	0.891198044	1.713	54.1	18.43667242	1	11.28571429	3.937619048	0		0	0	0	10	142	101	114.6666667	1	1	562	5.6	5.5	0	6.05	2.32	3.12808	1.32	0.568965517
45	3	1	1	0	86.05	137.55	0.625590694	1.54	94.5	39.84651712	5	5	1.94	0		0	0	0	1	112	74	86.66666667	0	0	40.34				4.629	1.492	2.721584	0.911	0.610589812
45	3	1		0	109.6	117.2	0.935153584	1.682	103.5	36.58376232	5	3.714285714	1.745714286	0		0	0	0	25	148	91	110	1	0	91	6.9	6.8	1	6.95	1.19	4.72944	2.26	1.899159664
45	3	1		0	70.5	84	0.839285714	1.64	52.8	19.63117192	2	6.333333333	2.976666667	0		0	0	0	4	154	97	116	0	1	106		4.3		4.3	2.52	1.3924	0.85	0.337301587
45	2	1		0	73.6	86.35	0.852345107	1.47	41	18.97357582	2	4.904761905	2.305238095	0		0	0	0	2	113	76	88.33333333	1	1	498.69	4.4	5.1	0	5.202	1.875	2.808072	1.138	0.606933333
45	2	1	0	1	64.9	84.4	0.768957346	1.67	44.4	15.9202553	1	5.785714286	2.719285714	0		0	0	0	4	119	82	94.33333333	1	1	158		5.5		3.68	0.09	3.09296	1.09	12.11111111
45	3	1	1	0	94	98.45	0.954799391	1.75	84.5	27.59183673	3	9.238095238	3.111904762	0		0	0	0	7	130	87	101.3333333	0	0	67		5.6		5.4	1	3.31016	2.39	2.39
45	3	1	0	1	71.9	89.55	0.802903406	1.81	60.7	18.52812796	2	7.238095238	2.798904762	0		0	0	0	5	134	89	104	1	1	33		5.2		2.96	1	1.67272	0.63	0.63
45	2	1	1	1	60.15	90.6	0.663907285	1.555	44.7	18.48616123	2	7.404761905	2.933571429	0		0	0	0	7	123	74	90.33333333	1	1	30	3.8	6.1	0	3.92	0.49	2.27632	2.53	5.163265306
45	3	1		0	89.5	92.75	0.964959569	1.643	68.9	25.52372725	3	6.095238095	2.864761905	0		0	0	0	8	140	96	110.6666667	1	1		3.8	5.7	0	4.62	1.24
45	2	1	0	1	66.8	76.35	0.87491814	1.541	39.3	16.54959129	1	6	2.82	0		0	0	0	4	126	88	100.6666667	1	0	157	3.5	5.6	0	4.3	0.96	2.77456	1.24	1.291666667
45	2	1	0	1	68.45	88.9	0.769966254	1.752	62	20.19870311	2	15.09735238	8.633114286	0		0	0	0	7	148	92	110.6666667	1	1	248	5.6	5.8	0	4.38	2.16	1.80504	0.91	0.421296296
45	2	1		0	97.35	118.15	0.823952603	1.591	82	32.39466499	4	7.571428571	2.601904762	0		0	0	0	3	119	91	100.3333333	0	1	111	4.9	6	0	5.75	1.3	4.07608	0.82	0.630769231
45	2	1		0	71.05	83.25	0.853453453	1.72	53.8	18.18550568	1	5	2.35	0		0	0	0	3	125	79	94.33333333	1	1	69	5.1	5.6	0	3.79	1.53	1.78576	1.04	0.679738562
45	3	1		1	72.15	83.65	0.862522415	1.671	55.8	19.98394838	2	6.19047619	2.90952381	0		0	0	0	3	102	77	85.33333333	0	0	80	4.6	5.1	0	3.94	0.73	1.5912	3.55	4.863013699
45	2	1	0	0	82.5	90.4	0.912610619	1.713	62	21.12890369	2	9.095238095	3.044761905	0		0	0	0	8	131	91	104.3333333	1	1	585.08	4.9	5.4	0	6.067	1.744	3.359928	2.112	1.211009174
45	1	0		0	65	75.5	0.860927152	1.65	42	15.42699725	1	5.5	2.585	0		0	0	0	10	154	112	126	1	1	296.41	4.2	4.4	0	2.57	0.546	1.566632	1.003	1.836996337
45	2	1	0	0	78.1	92.1	0.847991314	1.732	62.5	20.83455563	2	7.976190476	2.457142857	0		0	0	0	8	128	78	94.66666667	1	0	16.55	4.8	5.1	0	5.106	0.975	3.558264	1.256	1.288205128
45	2	1	0	0	90.4	110.5	0.818099548	1.54	78.1	32.93135436	4	4.952380952	2.327619048	0		0	0	0	3	100	78	85.33333333	0	0	19.75	6.1	5.5	0	5.513	1.056	4.074416	0.839	0.794507576
45	2	1	0	0	83.3	100.9	0.825569871	1.557	67.1	27.67867492	3			0		0	0	0	10	134	94	107.3333333	1	0	75	5.1	6.1	0	6.44	0.7	5.35696	0.84	1.2
45	2	1		0	82.75	108.7	0.761269549	1.507	65.1	28.66516751	3	5.380952381	2.529047619	0		0	0	0	7	162	109	126.6666667	1	0	23	5.5	5.3	0	2.26	0.29	1.62344	0.76	2.620689655
45	2	1	0	1	70.25	78.25	0.897763578	1.68	47.6	16.86507937	1	5.904761905	2.775238095	0		0	0	0	4	101	69	79.66666667	1	1	181	5.1	6.3	0	3.46	0.54	2.49592	0.93	1.722222222
45	2	1			64.6	84	0.769047619	1.53	42.8	18.28356615	1	5.380952381	2.529047619	0		0	0	0	4	129	100	109.6666667	1	1	73	4.1	4.9	0	4.74	2.28	1.94016	1.14	0.5
45	2	1		0	66.05	83.05	0.795304034	1.599	46.5	18.18678888	1	9.071428571	3.443571429	0		0	0	0	2	114	78	90	1	1	59.68	5.3	5.4	0	6.802	2.028	3.768064	2.206	1.087771203
45	2	1	1	0	72.55	79.9	0.908010013	1.67	48	17.21108681	1	7	2.606666667	0		0	0	0	8	137	95	109	1	1	398	4.7	5.4	0	7.12	1.98	4.40584	1.61	0.813131313
45	2	1	0	1	80.4	91.1	0.882546652	1.65	59.7	21.92837466	2	5.642857143	2.652142857	0		0	0	0	1	129	86	100.3333333	0	1	164.91	5.8	5.9	0	6.136	1.907	3.411848	1.792	0.939695857
45	2	1	1	0	81.4	95.7	0.850574713	1.647	69.5	25.62109025	3	9.857142857	3.402857143	0		0	0	0	3	114	73	86.66666667	0	0	23.78	5.4	5.4	0	2.623	0.807	1.584352	0.508	0.629491945
45	2	1	0	0	74.6	85.95	0.867946481	1.657	54.8	19.95885126	2	4.714285714	2.215714286	0		0	0	0	10	146	110	122	1	1		4.6	4.7	0	3.417	0.512	-0.688736	7.881	15.39257813
45	1	0	0	0	82.1	93	0.882795699	1.912	83.1	22.73135099	2	7.095238095	3.334761905	0		0	0	0	10	131	86	101	1	0	78.98	5.6	6.3	0	5.826	1.374	3.59928	1.87	1.360989811
45	1	0	0	0	58.9	79.9	0.737171464	1.581	38.9	15.56273282	1	7.523809524	3.536190476	0		0	0	0	5	149	103	118.3333333	1	1	134.93	4.2	5.2	0	5.965	2.194	2.983488	1.727	0.787146764
45	1	0		0	66.25	84.15	0.787284611	1.685	48.1	16.94124277	1	8.142857143	3.007142857	0		0	0	0	4	124	93	103.3333333	1	0	19.65	4.7	5.2	0	3.67	1.141	2.080296	0.984	0.862401402
45	2	1		0	73.6	81.9	0.898656899	1.636	52.9	19.76464751	2	7.857142857	2.872857143	0		0	0	0	3	120	63	82	0	0	21.58	4.4	5.7	0	4.902	1.211	3.121	1.25	1.032204789
45	0			0	62.35	89.65	0.695482432	1.562	43.4	17.78802251	1	9.523809524	3.656190476	0		0	0	0	1	85	59	67.66666667	0	0	19.54	4.6	5.4	0	4.905	2.359	2.207648	0.742	0.314540059
45	1	0		0				1.77	61	19.47077787	2	6.666666667	2.313333333	0		0	0	0	5	161	102	121.6666667	1	1	38.3	5.2	5.2	0	3.92	1.462	2.083624	0.821	0.561559508
45	1	0		0	110.1	139.7	0.788117394	1.628	108.9	41.08838568	6			0		0	0	1	4	141	99	113	1	1	104.47	4.3	5.2	0	5.315	1.959	2.340944	2.226	1.136294028
45	3	1		0	104.4	115.55	0.903504976	1.565	94.8	38.70612132	5	7.761904762	2.964761905	0		0	0	0	2	108	72	84	0	0	39.3	5.9	5.8	0	4.138	1.013	2.79668	0.72	0.710760118
45	2	1		0	71.3	99.5	0.716582915	1.7	64.7	22.38754325	2	10.19047619	3.832857143	0		0	0	0	3	130	99	109.3333333	0	0	20.97	4.5	5.8	0	7.487	2.254	4.676224	1.221	0.541703638
45	2	1		1	70.6	84.1	0.839476813	1.745	54.7	17.96372772	1	9.619047619	3.290952381	0		0	0	0	7	130	83	98.66666667	1	1	25.95	3.4	5.7	0	3.913	0.668	2.54732	1.53	2.290419162
45	1	0		0	63.4	83.7	0.757467145	1.6	49.5	19.3359375	2	10.33333333	3.626666667	0		0	0	0	3	107	76	86.33333333	1	0	55.31	4.7	5.3	0	5.921	1.451	3.651024	1.796	1.237767057
45	3	1		0	87.4	107.4	0.813780261	1.598	76.4	29.9184995	3	8.761904762	3.024761905	0		0	0	0	3	118	83	94.66666667	0	0	52.66	4.5	5.5	0	5.845	1.059	4.363744	0.926	0.874409821
45	3	1		0	95.4	108.7	0.877644894	1.502	72.9	32.31377249	4	10.66666667	4.056666667	0		0	0	0	5	160	102	121.3333333	1	1	55.36	3.6	6	0	5.352	1.408	3.057536	1.944	1.380681818
45	2	1	1	0	104.8	112.65	0.930315135	1.72	97.1	32.82179557	4	6.285714286	2.817619048	0		0	0	0	13	159	108	125	0	0	139.8	5.1	6	0	5.375	0.892	2.806744	3.676	4.121076233
45	1	0	0	0	88.35	107.25	0.823776224	1.527	73.6	31.56456003	4	9.476190476	3.633809524	0		0	0	0	10	136	91	106	0	0	80.19	7	5.8	0	4.93	0.721	3.13968	2.345	3.252427184
45	1	0	0	0	82.65	94.9	0.870916754	1.746	63.3	20.76420134	2	7.714285714	2.942380952	0		0	0	0	3	126	73	90.66666667	0	1	183.55	4.9	5.6	0	7.117	2.776	3.99444	0.76	0.273775216
45	1	0	0	0	70.4	86.25	0.816231884	1.627	49.2	18.58617393	2	10	3.743333333	0		0	0	0	3	156	96	116	0	0	39.92	5	5.4	0	8.721	1.994	6.198952	1.158	0.580742227
45	3	1	0	0	82.7	106.25	0.778352941	1.663	73.3	26.50449148	3	9.380952381	3.589047619	0		0	0	0	3	138	86	103.3333333	1	0	42.04	5	6.3	0	6.559	1.505	4.546928	1.112	0.738870432
45	1	0	0	1	69.25	84.7	0.817591499	1.493	47.9	21.48898476	2	7.380952381	2.512380952	0		0	0	0	6	125	81	95.66666667	1	0	23	4.6	6.2	0	7.03	1.19	5.4296	0.9	0.756302521
45	1	0	0	0	87.75	103.8	0.845375723	1.67	67.7	49.8811914	6	8.238095238	3.051904762	0		0	0	0	7	147	101	116.3333333	1	1	226.72	5.2	5.4	0	7.526	2.53	4.461568	1.172	0.463241107
45	1	0	0	1	68.1	83.1	0.819494585	1.712	53.2	18.15114857	1	7.80952381	2.577142857	0		0	0	0	4	122	83	96	1	1	123.7	4.9	4.8	0	5.412	1.781	3.191416	0.964	0.54126895
45	2	1	0	0	61.7	81.45	0.757519951	1.513	42.1	18.39095322	1	7.666666667	2.646666667	0		0	0	0	1	100	69	79.33333333	1	0	29.05	4.4	4.4	0	3.069	1.441	1.346648	0.617	0.428174879
45	1	0	0	0	69.65	105.3	0.661443495	1.503	53.8	23.81575284	2	6.619047619	2.427619048	0		0	0	0	4	130	80	96.66666667	0	0	27.19	4.6	5.5	0	4.609	1.217	3.130256	0.574	0.471651602
45	1	0	0	0	69.75	86.3	0.808227115	1.585	51.1	20.34053478	2	9.380952381	3.315714286	0		0	0	0	2	153	118	129.6666667	0	1		4.3	4.9	0	4.59	2.487	1.79748	0.67	0.269400885
45	1	0	0	0	71.7	86.4	0.829861111	1.642	55.4	20.54771149	2	9.238095238	3.658571429	0		0	0	0	10	133	91	105	0	0	41.24	4.9	5	0	5.188	1.036	3.676848	1.042	1.005791506
45	1	0	0	1	71.4	90.8	0.786343612	1.61	49	18.90359168	2	9.380952381	3.452380952	0		0	0	0	4	118	85	96	1	0	56.03	4	5.5	0	3.171	0.794	2.00536	0.815	1.026448363
45	1	0	0	0	65.3	76.9	0.849154746	1.694	47.1	16.4132315	1	7.380952381	2.785714286	0		0	0	0	7	119	90	99.66666667	1	1	159.07	4.9	5.5	0	2.361	1.068	1.011192	0.618	0.578651685
45	1	0	0	0	71.9	94	0.764893617	1.59	56.8	22.46746569	2	9.142857143	3.34047619	0		0	0	0	2	95	53	67	1	0	42	5.2	5.5	0	6.08	1.28	3.99288	1.77	1.3828125
45	1	0	0	0	71.3	91.1	0.782656422	1.61	51.8	19.98379692	2			0		0	0	0	2	101	68	79	0	0	153.45	3.9	5.2	0	5.455	1.115	3.616784	1.586	1.422421525
45	1	0	0	1	64.4	75.85	0.849044166	1.528	42.2	18.07447713	1	7.380952381	2.375714286	0		0	0	0	4	116	69	84.66666667	1	0	23	4	5.5	0	3.14	0.58	2.29552	0.58	1
45	1	0	0	0	106.05	127.75	0.830136986	1.563	89.7	36.71761697	5	9.333333333	3.293333333	0		0	0	0	6	127	92	103.6666667	0	0	58.07	6.3	6	0	7.366	1.017	4.985104	2.991	2.94100295
46	2	1	0	0	101.5	95.75	1.060052219	1.56	64.7	26.58612755	3	7.714285714	2.942380952	1	0	1		0	5	211	118	149	1	1	58.56	3.2	4.7	0	7.124	3.328	3.140728	1.437	0.431790865
46	2	1	0	0	81.3	84.7	0.959858323	1.65	55.9	20.53259871	2	9.19047619	2.96352381	1	0	1		0	13	157	104	121.6666667	0	0		5	4.9	0	4.642	0.437	0.21044	8.76	20.04576659
46	2	1	0	0	65.4	86.35	0.757382745	1.545	53.5	22.41283606	2	7.952380952	2.917619048	1	0	1		0	2	106	66	79.33333333	1	0	46.97	4.6	5.8	0	6.028	1.615	4.117056	0.649	0.401857585
46	2	1	1	0	107.95	130.1	0.829746349	1.66	104.5	37.92277544	5	6.928571429	2.846428571	0		0	0	0	4	132	97	108.6666667	0	1
46	2	1	0	0	65.4	77.6	0.842783505	1.605	38.5	14.94550713	1	6.357142857	2.987857143	0		0	0	0	10	146	89	108	1	1	446.97	4.5	4.7	0	3.895	0.443	3.012872	0.963	2.173814898
46	3	1	0	0	73.1	83.15	0.879134095	1.738	51.6	17.08244997	1	6.285714286	2.954285714	0		0	0	0	3	141	86	104.3333333	1	1	577.76	4	5	0	4.132	1.93	1.851336	0.769	0.398445596
46	1	0	1	0	99.05	127.7	0.775646045	1.602	93.1	36.27643972	5	7.785714286	2.780285714	0		0	0	0	7	157	101	119.6666667	0	0	49	5.1	5.5	0	6.29	1.21	4.20448	1.92	1.58677686
46	3	1	1	0	91.1	95.65	0.952430737	1.643	71.6	26.52393137	3			0		0	0	0	25	148	99	115.3333333	1	1	221.12	8.2	6.7	1	5.717	1.016	4.308384	0.861	0.847440945
46	3	1		1	82.25	92.4	0.890151515	1.77	72.2	23.04574037	2	6.380952381	2.999047619	0		0	0	0	5	164	109	127.3333333	0	1	86.67	5.8	5.6	0	4.519	1.858	2.16168	1.095	0.58934338
46	3	1		1	72.45	82.25	0.880851064	1.72	51.5	17.40805841	1	9.642857143	2.967142857	0		0	0	0	7	112	70	84	1	1	59.33	4.9	5.9	0	4.451	1.325	2.74524	0.835	0.630188679
46	3	1	1	1	64.5	77.15	0.836033701	1.61	46.1	17.78480768	1	8.690704762	4.825228571	0		0	0	0	5	200	116	144	0	1	21	3.7	5.4	0	3.98	1.13	2.622	0.5	0.442477876
46	2	1		0	67.5	78.75	0.857142857	1.63	44.1	16.59829124	1	4.785714286	2.249285714	0		0	0	0	7	191	121	144.3333333	1	1	350	4.7	4.5	0	4.02	1.49	2.01016	1.14	0.765100671
46	2	1	0	0	78.95	104.25	0.757314149	1.57	66.2	26.85707331	3			0		0	0	0	5	181	114	136.3333333	0	0	56	3.6	4.2	0	2.15	0.99	-2.9896	9.1	9.191919192
46	2	1		0	58.7	76	0.772368421	1.624	39.4	14.93909098	1	6	2.82	0		0	0	0	3	144	94	110.6666667	1	1	381	3.5	5.4	0	3.87	2.5	1.10552	0.58	0.232
46	3	1	0	0	94.5	109.6	0.862226277	1.49	75.5	34.00747714	4	4.642857143	2.182142857	0		0	0	0	11	141	99	113	1	1	186	6.7	6.3	0	7.3	1.28	4.83896	2.59	2.0234375
46	2	1	0	0	69.9	90.9	0.768976898	1.62	56.2	21.41441853	2	5.047619048	2.372380952	0		0	0	0	2	109	61	77	1	0	23	4.3	5.2	0	6.55	1.73	4.25912	1.23	0.710982659
46	3	1	1	0	84.6	101	0.837623762	1.655	69.4	25.33748323	3	8.119047619	2.189285714	0		0	0	0	1	117	77	90.33333333	0	1	88.48	4.5	5.4	0	5.79	2.628	2.778048	0.842	0.320395738
46	3	1	1	0	73.65	101.6	0.724901575	1.53	68.5	29.26224956	3	8.238095238	3.325238095	0		0	0	0	2	122	86	98	0	0	23.32	3.5	5.7	0	5.361	1.685	3.300712	0.823	0.4884273
46	2	1	1	1	64.6	81	0.797530864	1.61	47.9	18.47922534	2			0		0	0	0	4	104	72	82.66666667	1	1	222.86	3.4	5.1	0	4.594	1.097	2.855408	1.407	1.282588879
46	2	1		0	82.8	104.2	0.79462572	1.476	69.4	31.85567086	4	6.214285714	2.920714286	0		0	0	0	13	135	92	106.3333333	1	0	47.32	16.1	12.2	1	5.273	1.462	3.349072	1.013	0.692886457
46	2	1	1	0	77.7	111.55	0.696548633	1.544	71.1	29.82462616	3	9.19047619	3.370857143	0		0	0	0	2	109	83	91.66666667	0	0	18.36	4.8	4.6	0	4.511	1.796	2.184672	1.163	0.647550111
46	2	1	1	0	73.4	88.2	0.832199546	1.582	54.7	21.8561855	2	9.952380952	3.584285714	0		0	0	0	3	110	74	86	1	1			5.9
46	1	0	1	0	94.6	109.9	0.86078253	1.584	82	32.68161412	4	7.095238095	3.198095238	0		0	0	1	15	134	103	113.3333333	0	0	19.36	10.2	8.5	1	2.887	0.81	1.702168	0.822	1.014814815
46	0			0	67.2	82	0.819512195	1.702	49.8	17.19135986	1	4	1.88	0		0	0	0	7	130	89	102.6666667	1	1	132	4.2	5.1	0	5.51	1.58	3.46488	1.02	0.64556962
46	0			0	82.5	109.55	0.753080785	1.544	72.8	30.53773256	4	6.619047619	3.110952381	0		0	0	0	7	142	93	109.3333333	1	0	31	5.1	5.9	0	5.95	1.32	4.11016	1.14	0.863636364
46	1	0		0	88.7	108.85	0.814882866	1.477	74.4	34.10452027	4	6.80952381	3.20047619	0		0	0	0	15	139	100	113	1	1	98	9.6	6	0	4.68	0.76	3.32264	1.31	1.723684211
46	3	1		0	103.1	150.9	0.68323393	1.637	113.8	42.46634691	6	6.285714286	2.954285714	0		0	0	1	8	159	111	127	0	0	26	4.4	5.4	0	2.82	0.48	1.97976	0.79	1.645833333
46	2	1	0	0	73.9	90	0.821111111	1.63	57	21.45357371	2	5.380952381	2.529047619	0		0	0	0	4	115	80	91.66666667	1	1	30	4.5	5.9	0	2.95	0.96	1.70272	0.63	0.65625
46	2	1	1	1	76.25	84.35	0.903971547	1.761	58.7	18.92863903	2	7.071428571	2.503571429	0		0	0	0	2	111	72	85	1	1	98		4.6		3.87	2	1.4368	0.95	0.475
46	2	1		0	78	93.5	0.834224599	1.553	56.9	23.59224964	2	7.357142857	3.047857143	0		0	0	0	6	164	91	115.3333333	0	0	25	4.9	5.3	0	5.75	1.48	3.70456	1.24	0.837837838
46	2	1	1	0	84.75	98	0.864795918	1.73	75.3	25.15954425	3	8.142933333	3.7096	0		0	0	0	7	133	95	107.6666667	1	1	38	5.4	5.5	0	3.54	0.98	2.14048	0.92	0.93877551
46	2	1		0				1.768	61.9	19.8027784	2	10.97619048	3.792142857	0		0	0	0	8	126	89	101.3333333	1	1			5.4
46	0			1	108.2	129.15	0.837785521	1.612	108.3	41.67718538	6	6.238095238	2.521904762	0		0	0	0	15	133	103	113	1	0	31	5.6	6.1	0	4.94	0.6	3.78824	1.21	2.016666667
46	3	1		0	66.55	86.7	0.767589389	1.634	47.8	17.90291675	1	5.357142857	2.517857143	0		0	0	0	2	129	78	95	0	1	155	4.8	5.4	0	6.09	2.22	2.81208	2.32	1.045045045
46	2	1	0	0	62.2	78.55	0.791852323	1.551	39.1	16.25373451	1	3.857142857	1.812857143	0		0	0	0	4	167	108	127.6666667	0	0	46.6	5.1	5.5	0	7.017	3.302	3.171904	1.191	0.360690491
46	2	1		0	81.95	95.9	0.854535975	1.573	64.8	26.18891829	3	13.57211429	10.24068571	0		0	0	0	4	139	109	119	1	1	49.06	4.7	5.3	0	4.832	1.766	2.381088	1.502	0.850509626
46	1	0	0	0	78.4	103.35	0.758587325	1.656	69.7	25.41628743	3	8.571428571	2.935238095	0		0	0	0	5	142	91	108	0	0	20.59	5.8	5.4	0	5.411	1.166	3.64764	1.31	1.123499142
46	2	1		0	79.4	110.9	0.715960325	1.628	68.8	25.95850262	3	6.666666667	3.133333333	0		0	0	0	2	131	95	107	0	0	58.02	7.5	5.7	0	3.422	1.917	1.22	0.625	0.326030256
46	1	0		0	108.7	137.35	0.79140881	1.652	118.3	43.34756022	6	6.142857143	2.887142857	0		0	0	1	7	169	97	121	0	0	343.21	5.8	4.5	0	4.925	1.15	2.831992	2.068	1.79826087
46	2	1	0	0	85.5	100.2	0.853293413	1.512	70.8	30.96917779	4	5.666666667	2.663333333	0		0	0	0	10	125	92	103	1	0	21.47	4.9	5.3	0	3.948	0.806	2.337616	1.764	2.188585608
46	3	1	0	0	78.1	89.05	0.877035373	1.53	53.5	22.85445769	2	6.142857143	2.887142857	0		0	0	0	5	150	108	122	0	1	455.04	7.1	6.2	0	7.302	3.423	2.766816	2.439	0.712532866
46	2	1	0	0	61	75	0.813333333	1.561	38.5	15.79992129	1	10.28571429	3.740952381	0		0	0	0	1	109	73	85	0	0	23.83	4.1	5.6	0	6.033	1.846	3.508016	1.489	0.806608884
46	2	1	1	0	90.35	109.3	0.826623971	1.523	78.1	33.67062882	4	6.19047619	2.49952381	0		0	0	0	2	107	78	87.66666667	0	0	40.62	4.6	5.8	0	5.704	1.506	3.776656	0.924	0.613545817
46	2	1	0	0	85.6	111.2	0.769784173	1.588	75.6	29.97925245	4	5.523809524	2.596190476	0		0	0	0	4	123	86	98.33333333	0	0	33.86	4.8	5.8	0	5.685	1.386	3.766848	1.167	0.841991342
46	2	1		1	61.3	83.5	0.734131737	1.65	45.2	16.60238751	1	9.714285714	3.745714286	0		0	0	0	2	107	72	83.66666667	1	1	32.86	4.6	5.4	0	4.137	1.179	2.464608	1.082	0.917726887
46	1	0		0	59.25	80.2	0.738778055	1.646	42.2	15.57588705	1	8.476190476	3.30047619	0		0	0	0	10	120	86	97.33333333	1	1	79.2	4.9	8.7	1	5.801	2.191	2.918704	1.516	0.691921497
46	1	0		0	59.55	77.05	0.772874757	1.45	36	17.12247325	1	8.523809524	3.04952381	0		0	0	0	2	95	69	77.66666667	1	0	32.55	5.1	5.5	0	4.351	2.281	1.511856	1.224	0.536606751
46	2	1		0	73.6	90.5	0.813259669	1.598	54.6	21.38154545	2	9.095238095	3.591428571	0		0	0	0	7	133	102	112.3333333	1	1		4.7	5.3	0
46	1	0		0	59.75	79.05	0.755850727	1.443	36.6	17.58	1	7.904761905	2.895238095	0		0	0	0	2	116	75	88.66666667	1	1	34.29	5.2	5	0	3.872	1.539	1.868792	1.018	0.661468486
46	2	1		0	102.4	111.25	0.920449438	1.568	81.3	33.06727666	4	9.571428571	3.541904762	0		0	0	0	3	128	88	101.3333333	0	0	24.69	5.1	5.5	0	4.132	1.044	2.82352	0.58	0.555555556
46	3	1		0	74.5	83.3	0.894357743	1.686	58.4	20.54460078	2	8.785714286	3.309285714	0		0	0	0	5	131	78	95.66666667	0	0		4.4	4.8	0
46	2	1		0	63.35	73.25	0.864846416	1.591	37.8	14.93315045	1	7.904761905	2.895238095	0		0	0	0	10	106	79	88	1	1	325.49	4.2	5.8	0	4.407	0.599	3.214744	1.301	2.171953255
46	3	1		0	107.4	129.9	0.826789838	1.645	101.6	37.54584677	5	7.333333333	2.763333333	0		0	0	1	6	127	96	106.3333333	1	0
46	2	1		0	62.75	89.4	0.701901566	1.575	46.7	18.82590073	2	10.19047619	3.696190476	0		0	0	1	3	127	88	101	1	0	25.82	4	5.8	0	4.94	2.111	2.510712	0.698	0.330648982
46	1	0		0	73.3	89.4	0.819910515	1.612	50.9	19.5878923	2	10.33333333	3.763333333	0		0	0	0	5	193	113	139.6666667	1	0	184.7	4	5.6	0	5.386	3.448	1.685376	0.554	0.160672854
46	3	1		0	66.65	87.15	0.764773379	1.491	46.6	20.96189927	2	9.666666667	3.723333333	0		0	0	0	5	188	120	142.6666667	0	0	26.91	3.5	5.4	0	4.166	1.3	2.27548	1.295	0.996153846
46	3	1		1	71.7	86.75	0.826512968	1.562	46.5	19.06	2	8.523809524	3.186190476	0		0	0	0	3	108	77	87.33333333	1	1	68.55	4.1	5.9	0	4.939	1.476	2.992864	1.031	0.698509485
46	1	0		0	97.25	102.25	0.951100244	1.763	84.4	27.15425062	3	10.14285714	3.81047619	0		0	0	0	7	114	76	88.66666667	0	0	49.68	4.3	5.4	0	6.756	1.275	4.674336	1.769	1.38745098
46	3	1		0	86.85	100.4	0.865039841	1.533	65.8	27.99893961	3	9.666666667	3.586666667	0		0	0	0	3	111	78	89	0	0	44	4.8	5.6	0	4.162	0.967	2.510544	1.501	1.552223371
46	1	0		0	80.6	96.9	0.831785346	1.584	63.4	25.2684675	3	10.14285714	3.673809524	0		0	0	1	3	109	82	91	1	0	45.11	4.5	5.7	0	5.45	1.637	3.310944	1.101	0.672571778
46	1	0	0	0	99.75	123.25	0.809330629	1.647	97.6	35.98012098	5	8.285714286	3.210952381	0		0	0	1	8	152	103	119.3333333	0	0	49.89	5.7	5.4	0	6.099	1.127	4.468576	1.104	0.979591837
46	2	1	0	0	70.45	84.05	0.838191553	1.717	53.3	18.07950845	1	9.904761905	3.698571429	0		0	0	1	3	123	88	99.66666667	0	1	46.91	5.2	5.7	0	4.798	1.606	2.929344	0.576	0.358655044
46	3	1		0	79.1	97.95	0.807554875	1.642	65.2	24.18250522	2	7.19047619	2.696190476	0		0	0	0	2	103	71	81.66666667	0	0	64.52	6.7	5.5	0	4.449	1.52	2.017	2	1.315789474
46	3	1		0	102.4	120.25	0.851559252	1.585	96.4	38.37235916	5	9.333333333	3.703333333	0		0	0	1	4	128	92	104	1	1	26.04	5.7	5.6	0	4.462	1.976	2.129408	0.782	0.395748988
46	3	1		0	91	112.9	0.806023029	1.542	84.1	35.36936382	5			0		0	0	0	4	99	65	76.33333333	0	0	30.63	4.6	6	0	7.655	1.102	5.7436	1.775	1.610707804
46	1	0	0	0	71.2	105.2	0.676806084	1.665	70.8	25.53905257	3	9.714285714	3.609047619	0		0	0	0	5	115	89	97.66666667	0	0		4.9	5.6	0
46	2	1		0	67.65	79.9	0.846683354	1.553	43.8	18.16064207	1	6.238095238	2.248571429	0		0	0	0	6	117	92	100.3333333	1	0	25.33	4.2	5.2	0	4.346	1.462	2.59216	0.64	0.437756498
46	2	1	0	0	110.45	131.35	0.840883137	1.504	98.3	43.45681021	6	8.571428571	3.071904762	0		0	0	0	2	117	72	87	0	0	24.57	4.4	5.6	0	5.946	1.398	4.073304	1.041	0.744635193
46	1	0	0	0	69.55	83.35	0.834433113	1.748	52.2	17.08392462	1	7.333333333	2.763333333	0		0	0	0	5	136	89	104.6666667	1	1	142	4	5.2	0	4.86	2.62	1.99376	0.54	0.20610687
46	1	0	0	0	72.2	93	0.776344086	1.545	56.5	23.66963061	2	7.476190476	2.557142857	0		0	0	1	4	155	90	111.6666667	1	1	29.46	4	5.3	0	4.612	2.149	2.158848	0.667	0.310376919
46	2	1	0	0	99.5	96.5	1.031088083	1.675	84.2	30.01113834	4	8.19047619	3.02952381	0		0	0	0	5	121	94	103	0	0	76.96	4.8	6	0	5.986	1.72	3.917616	0.764	0.444186047
46	2	1		1	80.1	87.45	0.915951973	1.687	57.5	20.20401487	2	8.666666667	3.253333333	0		0	0	0	8	142	89	106.6666667	0	0	71.66	4.7	5.4	0	8.326	2.459	5.341232	1.153	0.468889793
46	1	0	0	0	86	112.8	0.762411348	1.602	80.2	31.24995129	4	8.80952381	3.32047619	0		0	0	0	6	124	92	102.6666667	1	0
46	2	1	0	0	82	92.05	0.890820206	1.718	65.9	22.32744846	2			0		0	0	0	4	102	68	79.33333333	1	1	62.59	4.7	5.9	0	3.692	1.08	2.193848	0.917	0.849074074
46	1	0	0	0	71.95	98.3	0.731943032	1.606	61.3	23.76672782	2	6.952380952	2.584285714	0		0	0	0	4	162	121	134.6666667	1	1	92.84	5.4	5.4	0	4.8	2.33	2.048656	0.924	0.396566524
46	3	1		0	82.4	100.2	0.822355289	1.581	65.5	26.20460153	3	12.88306667	7.863066667	0		0	0	0	2	121	84	96.33333333	0	0	58.49		4.9		3.122	1.298	1.35432	1.03	0.793528505
46	1	0	0	0	74.7	86	0.868604651	1.787	60.6	18.97682354	2	8.619047619	3.367619048	0		0	0	0	4	104	77	86	1	1	87	4.6	6	0	5.12	1.81	2.9908	0.7	0.386740331
46	2	1		0	68.7	90.05	0.762909495	1.585	49.3	19.62403845	2	9.238095238	3.385238095	0		0	0	0	3	120	75	90	0	0		4.4	5.1	0
46	1	0	0	0	74.05	83.05	0.891631547	1.62	49	18.67093431	2	9.071428571	3.443571429	0		0	0	0	4	110	76	87.33333333	1	1	82.99	4.5	5.7	0	4.508	1.867	2.300368	0.747	0.400107124
46	2	1	0	0	75.7	89.75	0.843454039	1.517	53.2	23.11747894	2	8.333333333	3.233333333	0		0	0	0	1	108	75	86	0	0	16.55	4.3	6.3	0	4.441	1.663	2.153736	1.369	0.823211064
46	2	1		0				1.598	47.7	18.67948202	2	7.523809524	2.852857143	0		0	0	0	7	186	109	134.6666667	1	1	64.53	4.5	5.8	0	4.924	1.536	2.718136	1.469	0.956380208
46	1	0	0	0	66.55	82.8	0.803743961	1.657	48.8	17.77357557	1	9.238095238	3.248571429	0		0	0		2	130	84	99.33333333	1	1	32.1	5.8	5.8	0	3.34	1.605	1.430392	0.668	0.416199377
46	1	0		0	80.5	92	0.875	1.716	66.1	22.44744378	2	9.619047619	3.564285714	0		0	0	0	4	136	69	91.33333333	0	0	48.79	5.6	5.2	0	5.713	1.579	3.73044	0.885	0.560481317
46	1	0	1	1	65	78.45	0.828553219	1.479	38.2	17.46332815	1	8.857142857	3.206190476	0		0	0	0	4	125	82	96.33333333	1	0	56.35	3.3	5.2	0	5.005	1.423	3.06672	1.13	0.794096978
46	1	0	1	0	78.4	85.25	0.919648094	1.653	59.9	21.92204754	2	9.80952381	3.79047619	0		0	0	0	3	157	99	118.3333333	1	1	95.05	4.1	5.9	0	4.03	2.455
46	2	1	0	0	86.2	107.55	0.80148768	1.498	68.9	30.70404509	4	8.857142857	3.47952381	0		0	0	0	6	156	108	124	1		41	4.5	6.4	0	3.37	1.25	1.60016	1.14	0.912
46	1	0	1	1	87.65	102.65	0.853872382	1.558	65.3	26.90161014	3	7.761904762	2.691428571	0		0	0	0	8	158	115	129.3333333	1	0	30.52	4.7	5.7	0	4.736	1.26	2.957072	1.138	0.903174603
47	1	0	0	0	78.55	98.35	0.79867819	1.58	60.8	24.3550713	2	7.071428571	3.323571429	2	1		1	1	4	151	93	112.3333333	1	1	46	5	5.6	0	6.49	2.26	3.91536	0.69	0.305309735
47	2	1		0	52	73.75	0.705084746	1.602	31.4	12.23501834	1	5.166666667	2.428333333	1	0	1		0	7	156	109	124.6666667	1	1
47	2	1		0	82.8	89.45	0.925656792	1.722	60.8	20.50393824	2	5.642857143	2.652142857	0		0	0	0	7	129	81	97	1	1		4	4.3	0
47	3	1	1	0	84.65	115.35	0.733853489	1.6	81.3	31.7578125	4	8.214285714	3.040714286	0		0	0	0	4	122	86	98	0	0	37.39	5	5.4	0	4.627	1.133	3.03344	1.01	0.891438658
47	2	1	1	0	72.7	81.6	0.890931373	1.66	51.6	18.72550443	2	6.857142857	3.222857143	0		0	0	0	4	118	57	77.33333333	1	1	106	5.3	5.7	0	4.33	2.77	1.27728	0.62	0.223826715
47	3	1	1	0	95.9	118.65	0.808259587	1.6	89	34.765625	4	8.952380952	2.988285714	0		0	0	0	10	144	92	109.3333333	1	0	45.33	5.3	5.6	0	6.461	1.062	4.83356	1.24	1.167608286
47	3	1		0	86.3	92.95	0.928456159	1.68	65.2	23.10090703	2	7.571428571	2.738571429	0		0	0	0	4	139	88	105	0	1	281.44	6.1	5.2	0	6.153	2.633	3.175264	0.756	0.287124953
47	3	1		1	72.3	87.85	0.822993739	1.76	58.2	18.78873967	2	10.40514286	7.035857143	0		0	0	0	3	148	93	111.3333333	0	1	82.99	3.7	5.8	0	3.481	1.408	1.813536	0.569	0.404119318
47	2	1	0	1	75.15	105.4	0.712998102	1.683	66.8	23.58349847	2	6.071428571	2.853571429	0		0	0	0	4	127	92	103.6666667	1	1	47	4.2	5.2	0	5.47	1.61	3.17144	1.51	0.937888199
47	1	0	1	1	96.25	95.25	1.010498688	1.63	77.2	29.05641914	3	8.333333333	2.968	0		0	0	0	5	123	82	95.66666667	1	1	30	3.1	5.1	0	3.34	0.63	2.20384	1.11	1.761904762
47	3	1	1	0	70.75	84.9	0.833333333	1.63	51.5	19.38349204	2	10.94544762	6.095352381	0		0	0	0	13	176	120	138.6666667	1	1		4.3	5.8	0
47	2	1	1	0	64.9	100.6	0.645129225	1.51	55.4	24.29717995	2	8.452380952	3.155285714	0		0	0	0	3	146	91	109.3333333	0	0	19				3.8	1.55	2.04936	0.44	0.283870968
47	2	1		0	67.45	84.45	0.798697454	1.501	45.2	20.06213047	2	6	2.82	0		0	0	0	3	157	104	121.6666667	1	1	294	3.3	6.1	0	3.49	2.15	0.96152	0.83	0.386046512
47	3	1		0	92.65	87.75	1.055840456	1.503	57.9	25.63070798	3	5.642857143	2.652142857	0		0	0	0	3	151	100	117	0	1	229	3.5	5.3	0	4.28	1.73	1.91616	1.39	0.803468208
47	2	1		0	72.35	82.1	0.881242387	1.712	48.1	16.41109486	1	6.666666667	3.133333333	0		0	0	0	4	181	105	130.3333333	1	1	248	4.6	6	0	3.18	2.42	0.39976	0.79	0.326446281
47	2	1	1	0	73.75	86.25	0.855072464	1.59	53.6	21.20169297	2	9.726147619	3.398052381	0		0	0	0	3	125	67	86.33333333	0	1	59.3	3.2	5.3	0	4.571	1.777	2.51812	0.605	0.340461452
47	3	1	1	0	89.5	118.1	0.757832345	1.588	86.7	34.38096809	4	8.928571429	3.384428571	0		0	0	0	3	108	76	86.66666667	1	0	32.4	4.2	5.5	0	4.48	1.336	2.577648	1.242	0.929640719
47	0		1	0	90.1	105.1	0.857278782	1.695	83.3	28.99383054	3	11.54761905	3.867714286	0		0	0	0	10	151	102	118.3333333	1	0	26.68	5.4	5.4	0	4.231	1.156	2.434776	1.404	1.214532872
47	2	1	1	0	69.65	95.15	0.732002102	1.619	58.5	22.31835435	2	6.928571429	2.436428571	0		0	0	0	2	122	74	90	0	0	18.53	4.9	5.1	0	5.873	1.808	3.77772	0.63	0.348451327
47	2	1	0	1	78.1	100.7	0.775571003	1.594	62.6	24.63756024	2	6.619047619	3.110952381	0		0	0	0	7	134	90	104.6666667	0	0	307	5.4	6	0	2.36	0.47	0.70896	2.59	5.510638298
47	2	1		0	89.2	100.9	0.884043608	1.676	78	27.76812618	3	7.071428571	2.913571429	0		0	0	0	10	164	107	126	0	0	64	4.8	5.9	0	5.36	1.47	3.08288	1.77	1.204081633
47	1	0		0	96.4	79.1	1.218710493	1.66	52.8	19.16098127	2	11.8027619	6.399904762	0		0	0	0	8	150	84	106	1	1	35		5.6		6.07	2.73	2.69704	1.41	0.516483516
47	3	1		0	76.9	105.2	0.730988593	1.587	70.9	28.15090633	3	4.214285714	1.980714286	0		0	0	0	1	111	76	87.66666667	0	0	27	5.1	5.7	0	5.28	2.06	2.81416	0.89	0.432038835
47	2	1	0	0	66.35	87.9	0.75483504	1.621	52.1	19.82767052	2	4.761904762	2.238095238	0		0	0	0	3	142	89	106.6666667	0	0	19	5.2	5.5	0	5.4	1.68	3.2868	0.95	0.56547619
47	2	1	0	0	71.65	84.55	0.847427558	1.761	55.2	17.8000149	1	7.928571429	2.906428571	0		0	0	1	5	122	86	98	0	0	67	5.7	5.6	0	7.16	2.76	3.72056	1.49	0.539855072
47	2	1		0	73.2	91.1	0.803512623	1.531	52.9	22.56863489	2	7.261904762	2.866428571	0		0	0	0	3	138	91	106.6666667	0	0	30	4.7	5.6	0	5.5	1.76	3.0104	1.6	0.909090909
47	1	0	0	0	67	78.8	0.850253807	1.54	41.6	17.54090066	1	5.619047619	2.640952381	0		0	0	0	5	129	82	97.66666667	0	0	292.68	4.5	5.3	0	7.324	2.018	4.896968	0.897	0.444499504
47	2	1	0	1	59.1	76.1	0.776609724	1.55	36.3	15.10926119	1	5.523809524	2.596190476	0		0	0	0	2	98	64	75.33333333	0	1	112.33	5.1	5.2	0	3.158	0.988	1.69348	1.045	1.057692308
47	2	1		0	86.5	96.55	0.895908856	1.604	64.1	24.91433511	2	5.380952381	2.529047619	0		0	0	0	13	178	122	140.6666667	0	0	415.68	5.9	5.2	0	4.575	0.542	1.36084	5.86	10.81180812
47	1	0		0	85.1	89.75	0.948189415	1.602	62.7	24.43107165	2	6.904761905	2.425238095	0		0	0	0	5	168	125	139.3333333	1	1	120.28	5.1	5.1	0	6.815	1.727	4.159128	2.037	1.179502027
47	2	1		0	65.25	84.5	0.772189349	1.618	46	17.57117472	1	8.761904762	3.161428571	0		0	0	0	2	121	76	91	0	0	38.82	5.7	5.5	0	4.117	1.376	2.194256	1.199	0.871366279
47	1	0		1	59.2	74.7	0.792503347	1.444	33.5	16.06609833	1	8.095238095	2.984761905	0		0	0	0	4	112	85	94	1	0		5.9	6.2	0
47	1	0		0	76.1	87.7	0.867730901	1.702	59.6	20.57439854	2	8.714285714	3.275714286	0		0	0	0	5	117	72	87	1	0	23.78	5.4	5.6	0	3.621	0.852	2.364072	0.888	1.042253521
47	3	1		1	72.45	92.65	0.781975175	1.562	55.5	22.74735598	2	7.666666667	2.92	0		0	0	0	4	87	61	69.66666667	1	0	19.95	5.3	5.9	0	4.643	0.972	3.183536	1.069	1.099794239
47	2	1		0	99.6	107.65	0.925220622	1.64	86.3	32.08655562	4	7.380952381	2.512380952	0		0	0	0	2	100	65	76.66666667	0	1	33.71	5.1	5.8	0	5.274	1.355	3.61576	0.665	0.490774908
47	3	1		0	74.6	88.4	0.843891403	1.665	59	21.28254381	2	8.476190476	3.027142857	0		0	0	0	4	141	85	103.6666667	0	0	47.12	4.6	5.5	0	3.053	1.141	1.39444	1.135	0.994741455
47	1	0	0	0	90	108.6	0.828729282	1.525	78.3	33.66836872	4	9.095238095	3.591428571	0		0	0	0	7	120	94	102.6666667	0	0	23.98	4.4	5.3	0	6.744	1.054	4.986848	1.542	1.462998102
47	2	1		0	60.4	91.35	0.661193213	1.576	48.3	19.44619805	2	8.285714286	3.074285714	0		0	0	0	3	111	85	93.66666667	1	0	18.12	4.9	5.8	0	4.736	1.816	2.472208	0.982	0.540748899
47	1	0		0	68.65	85.2	0.805751174	1.688	50.9	17.86376092	1	8.80952381	3.047142857	0		0	0	0	16	167	110	129	1	1	53.94	4.9	5.6	0	7.887	2.037	4.843152	2.208	1.083946981
47	1	0		0	75	82.25	0.911854103	1.638	52.2	19.45551396	2	9.380952381	3.589047619	0		0	0	0	7	150	83	105.3333333	1	1	23.26	4.7	5.4	0	3.169	0.996	1.938616	0.514	0.516064257
47	2	1		0	90.15	97.3	0.92651593	1.828	82.3	24.6290382	2	11.13371429	5.255619048	0		0	0	0	20	139	84	102.3333333	1	1	46.55	4	5.3	0	6.7	0.895	5.186664	1.356	1.515083799
47	2	1		0	67.9	77.75	0.873311897	1.655	42.5	15.51647028	1	9.380952381	3.589047619	0		0	0	1	4	130	100	110	1	1	140.29	3.5	6.2	0	4.015	1.95	1.632712	0.948	0.486153846
47	2	1		0	103.3	127.15	0.812426268	1.563	100	40.93379818	6	7.047619048	2.492380952	0		0	0	0	2	113	80	91	0	0	64.35	5.1	6	0	7.232	1.77	4.859624	1.321	0.746327684
47	1	0		0	90.45	109.2	0.828296703	1.565	78.9	32.21427186	4	8.095238095	2.984761905	0		0	0	0	4	146	95	112	1	0	41.35	5.2	5.7	0	3.457	1.47	1.571584	0.911	0.619727891
47	3	1		0	83.75	100.6	0.83250497	1.78	77.2	24.3656104	2	7.904761905	2.621904762	0		0	0		8	111	77	88.33333333	0	0	29.11	5.5	5.3	0	5.452	0.753	3.973504	1.591	2.112881806
47	4	1		1	76.45	84.7	0.902597403	1.619	51.6	19.68593307	2	10.33333333	3.9	0		0	0	0	7	129	93	105	0	1	568.06	4.8	5.8	0	4.876	1.431	2.804776	1.404	0.981132075
47	2	1		0	75.4	93.65	0.805125467	1.59	56.2	22.2301333	2	7.047619048	2.492380952	0		0	0	0	4	124	81	95.33333333	0	0	29.29	5.2	5.7	0	5.53	1.536	3.498784	1.086	0.70703125
47	3	1	0	0	79.4	100.45	0.790443006	1.498	60.6	27.00529946	3	9.666666667	3.586666667	0		0	0	1	4	128	88	101.3333333	0	0	73.36	4.4	5.2	0	5.995	1.544	3.7442	1.55	1.00388601
47	3	1		0	76.5	106.45	0.718647252	1.598	61.5	24.08360889	2	11.13700476	5.399861905	0		0	0	0	1	109	70	83	0	0	54.75	4.6	5	0	6.929	2.36	3.96708	1.32	0.559322034
47	2	1		0	77.1	83.6	0.922248804	1.603	54.1	21.05378678	2	9.142857143	3.34047619	0		0	0	0	5	129	84	99	0	0	78.47	5.1	5.4	0	5.513	1.292	3.632304	1.291	0.999226006
47	1	0		0	80.5	88.2	0.912698413	1.62	56.8	21.64304222	2	9.571428571	3.541904762	0		0	0	0	3	134	79	97.33333333	0	1	119.41	5.5	5.8	0	5.059	1.685	3.104504	0.591	0.35074184
47	2	1		0	92.05	120.2	0.765806988	1.473	76.3	35.16568198	5	8.523809524	3.186190476	0		0	0	0	1	98	78	84.66666667	0	0	351.37	5.2	5.7	0	4.52	2.363	1.851936	0.669	0.283114685
47	1	0	0	0	80.4	78.8	1.020304569	1.648	61.8	22.75485437	2	7.619047619	2.624285714	0		0	0	0	3	124	79	94	1	0	66.36	4.3	5.6	0	5.689	1.767	3.47968	0.97	0.548953028
47	2	1	0	0	83.85	105.95	0.791411043	1.52	66.1	28.60976454	3	7.952380952	2.780952381	0		0	0	1	2	123	86	98.33333333	0	0	63.36	4.8	5.7	0	6.782	2.214	4.070504	1.091	0.492773261
47	1	0		0	93.25	126.75	0.735700197	1.625	103.9	39.34674556	5	10.76190476	4.101428571	0		0	0	1	5	141	102	115	0	0		5.3	5.8	0
47	1	0	0	0	68.2	81	0.841975309	1.518	43.5	18.87755368	2	9.142857143	3.34047619	0		0	0	0	3	133	92	105.6666667	0	1	89.09	3.7	5.4	0	5.231	2.789	1.90848	1.17	0.419505199
47	1	0	0	0	64.2	84	0.764285714	1.61	46.8	18.05485899	1	9.285714286	3.680952381	0		0	0	0	6	123	87	99	1	0	22.52	5.1	5.5	0	5.676	1.27	4.027976	0.829	0.652755906
47	2	1		0	67.2	88.6	0.758465011	1.578	46.6	18.71422811	2	8.80952381	3.183809524	0		0	0	0	6	141	88	105.6666667	1	1
47	1	0	0	0	81.2	107.9	0.752548656	1.57	68	27.58732606	3	8.952380952	3.387619048	0		0	0	0	3	145	90	108.3333333	1	0	45.62	4.9	5.3	0	3.994	2.393	1.228448	0.817	0.341412453
47	1	0		1	78.1	109	0.716513761	1.458	63.8	30.01273895	4	7.095238095	2.651428571	0		0	0	0	7	128	85	99.33333333	0	0	36.85	4.3	5.6	0	4.493	0.623	3.48696	0.84	1.348314607
47	0			0	89.15	120.2	0.741680532	1.59	86.9	34.37364028	4			0		0	0	0	4	132	97	108.6666667	0	0
47	2	1		0	109.9	120.5	0.912033195	1.598	86.5	33.87369381	4	8.666666667	3.116666667	0		0	0	0	3	102	64	76.66666667	1	0
47	1	0	0	0	83.95	99.95	0.83991996	1.51	59.4	26.05148897	3	8.761904762	3.298095238	0		0	0	0	3	108	90	96	0	0	37.59	5.5	5.9	0	6.76	1.758	4.374088	1.377	0.783276451
47	1	0		0	86.6	97.4	0.889117043	1.518	60.5	26.25498845	3	8.714285714	3.412380952	0		0	0	0	4	123	93	103	0	0	56.88	5.2	5.8	0	4.509	1.43	2.488024	1.296	0.906293706
47	1	0	0	0	82.9	101.6	0.815944882	1.518	63	27.33990533	3			0		0	0	0	5	136	105	115.3333333	1	1	95.47	3.5	5.5	0	6.709	1.9	4.454688	0.777	0.408947368
47	1	0	0	0	68.2	72.7	0.938101788	1.672	40.8	14.5944461	1	7.142857143	2.537142857	0		0	0		3	136	97	110	1	1	28	4.9	4.8	0	3.15	2.21	0.5524	0.85	0.384615385
47	1	0	0	0	65.25	75.5	0.864238411	1.722	45.2	15.24305935	1	4	1.88	0		0	0	0	5	92	50	64	1	1	95	4.2	6.2	0	3.46	0.87	2.0656	1.15	1.32183908
47	1	0		0	62.8	76.95	0.81611436	1.552	40.6	16.85553725	1	9.952380952	3.584285714	0		0	0	0	2	103	84	90.33333333	0	0	37.94	4.3	5.3	0	5.562	2.165	3.07552	0.705	0.325635104
47	2	1		0	107.05	109.05	0.981659789	1.57	82.9	33.63219603	4	7.523809524	2.852857143	0		0	0	0	7	127	93	104.3333333	0	0	306.49	6.1	5.7	0	7.621	1.329	5.046664	2.731	2.054928518
47	1	0	0	0	70.35	89	0.790449438	1.572	48.6	19.66668609	2	8.857142857	3.342857143	0		0	0	0	5	122	77	92	0	0	42.24	5	6.1	0	5.876	1.085	4.20504	1.285	1.184331797
47	1	0		1	69.55	91.3	0.76177437	1.62	51.4	19.58542905	2			0		0	0	0	2	111	77	88.33333333	1	0	32.86	4.9	5.7	0	3.794	1.517	1.679184	1.311	0.864205669
48	2	1	0	0	76.95	91.55	0.840524304	1.8	60.5	18.67283951	2	5.857142857	2.752857143	1	0	1		0	8	169	121	137	1	1	15	3.9	4.3	0	4.64	2.46	1.84256	0.74	0.300813008
48	0			0	83.95	99.1	0.847124117	1.687	76.3	26.8098493	3	5.047619048	2.372380952	1	0	1		1	5	126	83	97.33333333	0	0	158	5.2	5	0	4.81	1.01	3.49448	0.67	0.663366337
48	1	0		0	80.55	115.5	0.697402597	1.535	66.5	28.22311112	3	7.880952381	3.020714286	0		0	0	0	4	128	78	94.66666667	0	0	26.08	5	5.5	0	5.222	1.383	3.413552	0.933	0.67462039
48	2	1		0	89.7	96.1	0.933402706	1.66	73.2	26.56408768	3	7.166666667	2.275	0		0	0	0	20	153	96	115	1	1	132.03	4.8	6	0	6.678	1.079	4.703416	1.964	1.820203892
48	3	1	0	1	65.1	73	0.891780822	1.48	38.1	17.39408327	1	10.7624381	8.061961905	0		0	0	0	3	103	76	85	0	0	209.5	4.8	5.1	0	3.76	0.374	2.760368	1.372	3.668449198
48	2	1		1	76.25	100.25	0.760598504	1.592	63.9	25.2124315	3	4.071428571	1.913571429	0		0	0	0	4	113	87	95.66666667	0	1	17.15	5	5.2	0	4.366	1.186	2.675664	1.106	0.932546374
48	2	1	1	0	89.6	102	0.878431373	1.5	66.9	29.73333333	3	6.142857143	2.887142857	0		0	0	0	3	125	78	93.66666667	1	1	124.87	6.8	6.2	0	5.313	1.676	3.105304	1.166	0.695704057
48	2	1	0	0	72.45	86.1	0.841463415	1.58	50.8	20.349303	2	5.714285714	2.685714286	0		0	0	0	6	138	96	110	1	1	98.36	4.6	5.9	0	7.379	3.234	3.822152	0.708	0.218923933
48	3	1	1	0	83.25	101	0.824257426	1.51	68.1	29.86711109	3	7.428571429	2.808095238	0		0	0	0	4	125	94	104.3333333	0	1	27.85	4.9	5.7	0	3.731	1.032	2.377976	0.704	0.682170543
48	2	1	1	0	84.35	93.1	0.906015038	1.62	56.6	21.56683432	2	8.357142857	3.107857143	0		0	0	0	4	204	114	144	1	1	65.77	3.7	5.6	0	5.13	2.621	1.37584	2.485	0.948111408
48	3	1	1	0	104.2	119.5	0.871966527	1.5	92	40.88888889	6	6.095238095	2.864761905	0		0	0	0	10	150	109	122.6666667	1	1	133	3.9	5.6	0	5.08	1.03	2.70936	2.94	2.854368932
48	2	1	1	0	65.45	80.15	0.816593886	1.682	50.5	17.85004828	1	20.16946667	15.55946667	0		0	0	0	8	168	89	115.3333333	1	0	57	4.6	6.3	0	4	0.96	2.4016	1.4	1.458333333
48	3	1		0	88.55	92.75	0.954716981	1.628	66	24.90205193	2			0		0	0	0	20	144	95	111.3333333	1	1	133	5.2	5.8	0	5.5	0.88	2.07096	5.59	6.352272727
48	2	1	0	0	73.35	80.15	0.915159077	1.56	46.5	19.10749507	2	4.428571429	2.081428571	0		0	0	0	7	145	77	99.66666667	1	1	18	4.1	4.9	0	3.72	1.12	2.20784	0.86	0.767857143
48	1	0	0	0	82	96.6	0.848861284	1.47	57	26.3778981	3	5.523809524	2.596190476	0		0	0	0	5	134	100	111.3333333	1	1	463.87	6.4	5.8	0	6.371	1.757	3.61308	2.195	1.24928856
48	2	1	0	1	67.35	75.1	0.896804261	1.591	38.1	15.05166752	1	5.857142857	2.752857143	0		0	0	0	4	93	63	73	0	1			4.8		4.834	0.567	2.79412	3.23	5.69664903
48	2	1	0	1	72	81.55	0.88289393	1.585	50.1	19.94248127	2	6.761904762	3.178095238	0		0	0	0	7	152	103	119.3333333	1	1	57.58	4.2	5.2	0	3.195	0.984	1.470912	1.623	1.649390244
48	2	1		0	92.7	104.65	0.885809842	1.6	80.5	31.4453125	4	6.095238095	2.864761905	0		0	0	0	4	105	71	82.33333333	1	0	23.03	3.5	4.7	0	8.86	1.34	6.398696	2.459	1.835074627
48	2	1	0	1	68.25	85	0.802941176	1.58	51	20.42941836	2	5.523809524	2.596190476	0		0	0	0	5	121	80	93.66666667	0	0	34.68	3.4	5.7	0	3.751	0.8	2.200424	1.646	2.0575
48	2	1		1	81.45	103.45	0.787336878	1.6	69	26.953125	3			0		0	0	0	8	141	106	117.6666667		0	70	5.1	6	0	2.99	0.33	2.10368	1.22	3.696969697
48	2	1	0	0	74.3	79.6	0.933417085	1.633	50.7	19.01234077	2	5.285714286	2.484285714	0		0	0	0	8	135	99	111	1	1	33	4.6	5.2	0	2.79	0.84	1.71288	0.52	0.619047619
48	3	1	0	0	83.15	88.05	0.944349801	1.526	57.3	24.60625695	2	8.904761905	3.228571429	0		0	0	0	5	123	82	95.66666667	0	0	42	4.4	5.8	0	3.36	0.79	2.08208	1.07	1.35443038
48	2	1	0	0	72.55	95.6	0.758891213	1.758	65.9	21.32296888	2	6.333333333	2.43	0		0	0	0	5	121	82	95	0	0	162	4.3	6	0	1.83	0.41	1.10992	0.68	1.658536585
48	3	1	0	0	69.1	75.3	0.917662683	1.542	41.7	17.5374848	1	6	2.82	0		0	0	0	8	131	94	106.3333333	0	0	109	4	5.9	0	5.6	1.18	4.12816	0.64	0.542372881
48	2	1	1	0	76.25	93.15	0.818572195	1.776	65.9	20.89293686	2	9.047619048	2.893714286	0		0	0	0	4	102	67	78.66666667	0	0	43	4.4	5.1	0	6.34	1.56	4.37872	0.88	0.564102564
48	2	1		0	76.2	88	0.865909091	1.557	50.7	20.91369327	2	4	1.88	0		0	0	0	3	145	108	120.3333333	0	1	158	4.8	5.4	0	4.73	2.41	0.7696	3.4	1.410788382
48	1	0	0	0	62.3	76.6	0.813315927	1.684	41.5	14.63402937	1	6.142857143	2.887142857	0		0	0	0	7	128	88	101.3333333	1	1	101	5.1	5.5	0	5.4	2.45	2.5624	0.85	0.346938776
48	2	1		0	71.75	80.65	0.889646621	1.73	48.6	16.23843095	1	5.857142857	2.752857143	0		0	0	0	13	123	101	108.3333333	1	1	211	4	4.8	0	6.72	2.68	3.584	1	0.373134328
48	2	1	1	0	73.55	88.15	0.834373227	1.72	58.3	19.70659816	2	11.08133333	5.178	0		0	0	0	8	135	91	105.6666667	1	1	43	4.2	5.4	0	5.22	2.28	2.712	0.5	0.219298246
48	2	1	0	0	81.1	100.45	0.807366849	1.557	69	28.4624228	3	6.285714286	2.544285714	0		0	0	0	3	114	70	84.66666667	0	1	20	5	5.3	0	4.22	1.16	2.33496	1.59	1.370689655
48	1	0	0	0	76.05	101.55	0.748892171	1.554	62.6	25.92222669	3	6.619047619	3.110952381	0		0	0	0	4	112	81	91.33333333	1	0
48	2	1	1	0	70.55	90.25	0.781717452	1.55	53.5	22.26847034	2	7.095238095	2.788095238	0		0	0	0	2	103	73	83	1	0	20.44	4.8	5.6	0	5.207	1.635	3.030728	1.187	0.725993884
48	2	1		0	91.9	113.8	0.807557118	1.654	89.5	32.7153842	4	7.380952381	2.785714286	0		0	0	0	5	127	93	104.3333333	0	0	29.92	5	5.7	0	6.895	1.407	4.969528	1.137	0.808102345
48	2	1	0	0	86	102.8	0.836575875	1.552	66.1	27.44214316	3	6	2.82	0		0	0	0	6	156	116	129.3333333	0	1	229.7	6.7	5.2	0	4.567	1.178	2.16236	2.69	2.283531409
48	2	1		0	75.1	82.25	0.913069909	1.72	56.5	19.09816117	2			0		0	0	0	7	138	95	109.3333333	0	0		3.2	5	0
48	2	1	0	0	109.5	143.1	0.765199161	1.514	97.5	42.53562959	6	7.952380952	3.054285714	0		0	0	0	2	92	67	75.33333333	0	0	22.89	5.5	5.1	0	3.772	1.155	2.24308	0.82	0.70995671
48	2	1	0	0	93	106.5	0.873239437	1.553	70.5	29.23117046	3	6.619047619	3.110952381	0		0	0	1	4	136	89	104.6666667	0	0	170.35	6.3	5.5	0	5.707	1.503	2.5396	3.65	2.428476381
48	1	0		0	72.65	91.25	0.796164384	1.58	54	21.63114885	2	9.714285714	3.472380952	0		0	0	0	7	113	78	89.66666667	1	1	47.39	5.3	5.4	0	4.972	1.161	3.081856	1.599	1.377260982
48	2	1		1	71.1	86.4	0.822916667	1.535	50.3	21.34770661	2	7.880952381	3.020714286	0		0	0	0	8	133	88	103	1	1	40.6	5.5	5	0	4.991	1.25	3.343368	0.872	0.6976
48	1	0		0	62.7	86.1	0.728222997	1.765	49.8	15.98600422	1	8.523809524	3.322857143	0		0	0	0	3	82	55	64	0	0	65.8	5.1	5.8	0	3.559	0.754	2.208552	1.308	1.734748011
48	3	1		0	90.1	101.3	0.889437315	1.545	70.6	29.57656497	3			0		0	0	0	4	137	81	99.66666667	1	0	31.21	4.8	5.5	0	5.104	1.468	2.79696	1.84	1.253405995
48	1	0		0	70.6	88.4	0.798642534	1.605	51.7	20.069681	2	9.19047619	3.226190476	0		0	0	0	2	84	55	64.66666667	1	1	123.88	5.4	5.6	0	4.744	2.066	2.181416	1.089	0.527105518
48	1	0		0	71.1	90.55	0.785201546	1.59	52.5	20.7665836	2	5.857142857	2.06952381	0		0	0	0	1	102	62	75.33333333	0	0	42.21	4.7	5.6	0	5.885	1.727	3.810984	0.761	0.440648523
48	1	0		0	72.5	87.9	0.82480091	1.604	55.5	21.57169421	2	10.42857143	3.808095238	0		0	0		2	111	65	80.33333333	0	0	63.38	4.5	5.3	0	3.752	1.617	1.707272	0.938	0.58008658
48	1	0		0	71.95	80.8	0.890470297	1.549	48.8	20.33840946	2	7.142857143	2.673809524	0		0	0	0	3	122	81	94.66666667	1	1	39.68	4.5	5.5	0	3.912	1.346	2.247256	0.699	0.519316493
48	1	0		0	88.75	119.5	0.742677824	1.569	88.5	35.94987491	5	5.619047619	2.640952381	0		0	0	0	6	123	91	101.6666667	1	0
48	1	0		0	71	83.75	0.847761194	1.7	49.5	17.12802768	1	6.952380952	3.267619048	0		0	0	0	8	158	114	128.6666667	0	1		4.6	4.8	0
48	3	1		1	75.5	106.7	0.707591378	1.53	55.6	23.75154855	2	9	3.273333333	0		0	0	0	1	102	70	80.66666667	0	0	22.77	4.5	5.6	0	5.483	2.434	2.41516	1.39	0.571076417
48	2	1	0	0	68.4	76.9	0.88946684	1.601	42.9	16.73688486	1	6.285714286	2.134285714	0		0	0	0	2	120	82	94.66666667	1	1	73.51	4.2	5.6	0	3.844	2.059	1.518696	0.584	0.283632831
48	2	1		1	57.4	75.55	0.759761747	1.574	37.3	15.05564534	1	7.285714286	2.467619048	0		0	0	0	3	121	79	93	1	0	77.32		5.6		3.951	1.358	2.2282	0.8	0.58910162
48	3	1		0	89.9	109.9	0.818016379	1.54	74.5	31.4133918	4	8.571428571	3.071904762	0		0	0	0	5	113	85	94.33333333	1	0	21.93	4.2	5.7	0	4.332	1.221	2.602104	1.116	0.914004914
48	2	1	0	0	63.65	79.65	0.799121155	1.705	45.8	15.75493847	1	6.095238095	2.181428571	0		0	0	0	2	126	74	91.33333333	1	1	34.91	3.9	5.4	0	3.968	1.603	1.88164	1.06	0.661260137
48	2	1	0	0	72.8	85.3	0.853458382	1.7	57.9	20.03460208	2	5.80952381	2.047142857	0		0	0	0	2	121	79	93	1	1	44.86	3.7	4.8	0	3.824	1.954	1.455952	0.908	0.46468782
48	3	1		0	81.05	90.5	0.89558011	1.498	54.1	24.10869143	2	8.380952381	3.119047619	0		0	0	0	13	169	120	136.3333333	0	0	66.13	5.3	6	0	6.772	0.838	5.289672	1.413	1.686157518
48	2	1	0	1	68.75	86.65	0.793421812	1.695	51.6	17.96016394	1	8.571428571	2.935238095	0		0	0	0	6	125	91	102.3333333	1	0	38.03	5	5.9	0	3.718	0.996	2.303392	0.918	0.921686747
48	2	1		0	97.25	110.5	0.880090498	1.595	79.8	31.36761628	4	8.238095238	3.051904762	0		0	0	0	4	136	81	99.33333333	0	0	24.63	5.3	5.8	0	4.739	0.957	3.077024	1.546	1.615464995
48	3	1		0	107.65	110.35	0.975532397	1.65	90.3	33.16804408	4	6.285714286	1.997619048	0		0	0	0	16	154	101	118.6666667	0	0	48.72	8	8.4	1	4.868	1.011	3.311624	1.196	1.182987141
48	1	0		0	70.65	84.3	0.838078292	1.705	58.4	20.08926652	2	8.476190476	2.89047619	0		0	0	0	5	133	89	103.6666667	1	1	35.43	4.4	6	0	4.849	1.608	2.922256	0.699	0.434701493
48	2	1		0	78.8	102.75	0.766909976	1.47	58.5	27.07205331	3	7	2.606666667	0		0	0	0	5	123	82	95.66666667	0	0	44.73				7.379	1.545	4.847216	2.164	1.400647249
48	2	1		0	62.3	86.1	0.723577236	1.568	44.5	18.09955487	1	10.04761905	3.765714286	0		0	0	1	1	106	75	85.33333333	0	0	55.15	4.7	5.1	0	6.299	2.771	3.061968	1.022	0.368819921
48	0			0	78.9	116.1	0.679586563	1.564	66.3	27.10441454	3	7.761904762	2.964761905	0		0	0	0	11	138	93	108	1	1	68.29	4.4	5.3	0	7.403	1.274	5.449104	1.491	1.17032967
48	1	0	0	0	81.75	92.15	0.887140532	1.66	65.2	23.6609087	2	8.761904762	3.024761905	0		0	0	0	10	134	97	109.3333333	0	0	34.37	4.4	5.5	0	7.495	1.157	4.916192	3.118	2.694900605
48	1	0	0	0	84.6	124.2	0.68115942	1.547	83	34.68146744	4	9.095238095	3.454761905	0		0	0	0	3	110	57	74.66666667	1	0	28.14	4.5	5.3	0	3.874	1.074	2.224072	1.263	1.175977654
48	2	1	0	0	74.9	98.15	0.763117677	1.627	53.4	20.17279853	2	9.666666667	3.586666667	0		0	0	0	7	147	100	115.6666667	0	0	33.21	4.6	5.7	0	6.01	1.208	4.162688	1.402	1.160596026
48	2	1	0	0	88.75	106.55	0.832942281	1.54	66.8	28.16663856	3	7.071428571	2.503571429	0		0	0	0	5	119	82	94.33333333	1	0	16.69	4.5	5.7	0	5.311	1.341	3.566896	0.884	0.659209545
48	1	0		1	83	99	0.838383838	1.592	66.3	26.15937729	3			0		0	0	0	7	146	111	122.6666667	1	1	228.2	5	5.6	0	4.85	1.52	2.77368	1.22	0.802631579
48	2	1		0	69.55	106.7	0.651827554	1.61	64.8	24.99903553	3			0		0	0	0	3	142	99	113.3333333	0	0	27	4.9	5.4	0	5.43	1.63	3.42608	0.82	0.503067485
48	1	0	0	0	76.5	81.4	0.93980344	1.684	54.3	19.14765771	2	8.238095238	3.051904762	0		0	0	0	5	90	50	63.33333333	1	0	27	4.4	5.5	0	5.97	2.16	3.39504	0.91	0.421296296
48	1	0	0	0	78.45	92.1	0.851791531	1.706	66.6	22.88316939	2	8.047619048	3.099047619	0		0	0	0	4	112	66	81.33333333	1	0	28.96	5.2	5.5	0	3.5	1.067	2.098296	0.734	0.687910028
48	2	1	0	1	94.8	110.3	0.859474161	1.505	78.7	34.74575336	4	7.523809524	2.852857143	0		0	0	0	2	105	77	86.33333333	0	0	33	4.9	4.9	0	7.5	1.88	4.6852	2.05	1.090425532
48	1	0	0	0	80.5	94.35	0.853206147	1.639	61.9	23.0426669	2	7.571428571	2.875238095	0		0	0	0	3	127	83	97.66666667	1	0	55.51	4.8	6	0	3.676	1.367	1.853912	0.998	0.730065838
48	1	0	0	0	73.05	83.5	0.874850299	1.63	48.6	18.29199443	1	10.71428571	4.079047619	0		0	0	0	5	132	84	100	1	1	198	4	5.9	0	4.23	2.27	1.51312	0.98	0.431718062
48	1	0	0	0	93	120	0.775	1.457	79.8	37.59099211	5	8.857142857	3.47952381	0		0	0	1	7	150	105	120	1	1	65	3.9	5.8	0	3.92	1.16	2.35416	0.89	0.767241379
48	1	0	0	0	86.45	114.15	0.757336837	1.474	67.4	31.02165256	4	7.285714286	2.467619048	0		0	0	0	7	165	120	135	1	0		4	5.7	0
48	3	1		0	93.35	111.1	0.840234023	1.595	78	30.66007606	4	7.095238095	2.514761905	0		0	0	0	6	145	92	109.6666667	1	0	87	4.3	6.3	0	4.95	1.36	3.21608	0.82	0.602941176
48	1	0	0	0	74.8	96.15	0.777951118	1.47	54.3	25.12841871	3	9.619047619	3.700952381	0		0	0	0	2	130	83	98.66666667	0	0	73	5	5.6	0	4.46	1.84	2.05	1.25	0.679347826
49	2	1	0	0	78.9	85.35	0.924428822	1.58	54.2	21.71126422	2	5.952380952	2.797619048	2	1		1	0	2	143	72	95.66666667	0	0	150.61	5.7	5.3	0	3.917	1.753	1.79464	0.81	0.462065031
49	1	0		0	76	89	0.853932584	1.623	60.6	23.00570701	2	6.761904762	2.494761905	2	1		1	0	4	160	78	105.3333333	0	0	73.82	4.5	6	0	4.107	1.218	2.593512	0.648	0.532019704
49	2	1	0	0	69.45	85.8	0.809440559	1.521	45.25	19.55960839	2	5.642857143	2.652142857	1	0	1		1	4	136	94	108	1	1	413	6.7	4.9	0	6.06	1.71	3.49728	1.87	1.093567251
49	2	1		0	69.45	94.85	0.732208751	1.5	53	23.55555556	2	6.047619048	2.842380952	1	0	1		0	5	170	112	131.3333333	0	1	53	4.7	5.5	0	8.35	1.94	5.69408	1.57	0.809278351
49	0			0	93.5	106.5	0.877934272	1.6	83.5	32.6171875	4	5.476190476	2.573809524	1	0	1		1	10	130	96	107.3333333	0	0	53.38	9.8	10.8	1	5.854	1.47	3.631144	1.651	1.123129252
49	2	1	0	0	93.9	130.6	0.71898928	1.58	98.3	39.37670245	5	4.928571429	2.316428571	0		0	0	0	7	162	110	127.3333333	1	0	35.52	4.7	5.7	0	4.816	1.379	2.998784	0.961	0.696881798
49	2	1	1	0	67.25	78.7	0.854510801	1.63	46.7	17.57687531	1	9.666666667	3.45	0		0	0	0	13	135	93	107	1	1	110.28	5.2	5.2	0	7.845	2.71	4.630664	1.106	0.408118081
49	3	1		1	76.2	90.1	0.84572697	1.566	56.6	23.07984648	2	6	2.82	0		0	0	0	10	124	96	105.3333333	1	1	244.95	5.7	4.7	0	3.828	0.683	2.788864	0.781	1.143484627
49	1	0	0	0	79.9	88.8	0.899774775	1.724	65.9	22.17230743	2	5.642857143	2.652142857	0		0	0	0	7	151	96	114.3333333	1	1	170.66	4.9	5.6	0	4.735	2.807	1.655312	0.598	0.213038831
49	3	1		0	80.25	96	0.8359375	1.54	60.2	25.3837072	3	4.571428571	2.148571429	0		0	0	0	3	129	76	93.66666667	0	0	43	5.5	4.3	0	7.6	2.33	4.7456	1.15	0.493562232
49	2	1		0	79	87.4	0.90389016	1.78	69	21.77755334	2	4.714285714	2.215714286	0		0	0	0	8	107	69	81.66666667	1	1	25.11	4.9	5.7	0	5.665	1.374	3.481144	1.776	1.292576419
49	2	1	1	0	62.65	93.5	0.670053476	1.61	53.8	20.75537209	2	7.571428571	2.407571429	0		0	0	0	3	142	92	108.6666667	0	0	43	5	5.3	0	6.98	2.37	3.75272	1.88	0.793248945
49	3	1	0	0	70.4	85.8	0.820512821	1.673	54.5	19.47173365	2	3.857142857	1.812857143	0		0	0	0	10	139	101	113.6666667	1	1	43	4.5	5.6	0	5.44	1.8	3.14752	1.08	0.6
49	3	1		1	81.75	93.3	0.876205788	1.67	66.9	23.98795224	2	17.14565714	14.68494286	0		0	0	0	13	132	80	97.33333333	1	1	27.88	5.6	5.8	0	4.5	0.861	2.880672	1.663	1.931475029
49	1	0		0	71.25	89.6	0.795200893	1.611	51.9	19.99752632	2	5.642857143	2.652142857	0		0	0	0	5	164	106	125.3333333	1	1	130	4	5.4	0	6.78	2.92	2.46008	3.07	1.051369863
49	3	1		0	80.95	110.7	0.731255646	1.52	72.1	31.20671745	4	5.357142857	2.517857143	0		0	0	0	7	137	95	109	0	0	30	5.5	5.9	0	8.27	1.36	6.09832	1.78	1.308823529
49	2	1	1	0	74.65	113.75	0.656263736	1.53	60.2	25.71660472	3	8.476190476	3.238809524	0		0	0	0	5	123	95	104.3333333	1	1	42	4	5.5	0	3.96	1.27	2.1656	1.15	0.905511811
49	3	1		0	92.6	107.85	0.858599907	1.523	72	31.04078457	4	5.333333333	2.506666667	0		0	0	0	7	111	89	96.33333333	1	1	120	4.6	5.6	0	8.51	1.43	5.86704	2.66	1.86013986
49	5	1	1	0	76.35	102.55	0.744514871	1.563	64.7	26.48416742	3	4.428571429	1.944761905	0		0	0	0	2	113	73	86.33333333	0	0	28	3.7	5.4	0	5.02	1.37	3.26696	0.84	0.613138686
49	2	1		0	75.65	89.2	0.84809417	1.522	51.3	22.14563105	2	6.5	3.055	0		0	0	0	2	120	75	90	0	1	24	4.9	5.3	0	3.51	1.43	1.77904	0.66	0.461538462
49	2	1		0	76.35	77.6	0.983891753	1.563	45.4	18.58394437	2	5.642857143	2.652142857	0		0	0	0	13	160	106	124	1	1
49	2	1	0	0	79.1	99.25	0.79697733	1.5	67.7	30.08888889	4	6	2.82	0		0	0	0	3	133	83	99.66666667	0	0			6.2
49	1	0	1	0	75.4	85.1	0.886016451	1.641	57.6	21.38973092	2	9.238095238	3.248571429	0		0	0	0	3	108	79	88.66666667	1	1	27.28	5.5	5.8	0	3.908	1.523	2.084496	0.659	0.432698621
49	2	1	0	0	95.15	103.75	0.917108434	1.624	82	31.09150914	4	7.880952381	3.020714286	0		0	0	0	3	114	78	90	1	1	42.43	5.1	5.6	0	4.299	1.419	2.459568	0.922	0.649753347
49	1	0	0	0				1.76	56	18.0785124	1	4.785714286	2.249285714	0		0	0	0	5	140	92	108	0	0	312	4.3	4.9	0	3.31	0.74	2.21432	0.78	1.054054054
49	2	1	1	0	66.75	100.5	0.664179104	1.644	59	21.82973106	2	5.80952381	2.73047619	0		0	0	0	2	106	75	85.33333333	0	0	16	4.3	5	0	2.65	0.93	1.492	0.5	0.537634409
49	1	0		0	71.9	94.85	0.758039009	1.615	52.7	20.20531204	2	5.285714286	2.484285714	0		0	0	0	4	138	82	100.6666667	1	0	28	5.2	5.5	0	4.05	1.1	2.52592	0.93	0.845454545
49	0		0	0	70.7	82.6	0.855932203	1.538	46.8	19.78486914	2	6.047619048	2.842380952	0		0	0	0	4	153	90	111	1	1	91	4.1	5.4	0	4.41	1.84	1.1336	3.15	1.711956522
49	0			0	95.15	127.9	0.743940579	1.582	99.6	39.79663758	5	7.333333333	2.9	0		0	0	0	5	147	100	115.6666667	0	0	27		5.4		8.15	1.65	6.00296	1.09	0.660606061
49	1	0		0	73.3	87.7	0.835803877	1.732	56.8	18.93444415	2	8.904761905	3.228571429	0		0	0	0	7	122	73	89.33333333	1	1	86	4.7	5.5	0	7.07	2.56	4.10416	0.89	0.34765625
49	1	0		0	85.15	90.1	0.945061043	1.644	68.1	25.19668958	3	7.619047619	3.034285714	0		0	0	0	8	181	116	137.6666667		1	206	5.1	6	0	4.78	1.45	2.6916	1.4	0.965517241
49	2	1		0	78.6	113.2	0.69434629	1.607	76.7	29.70048973	3	5	2.35	0		0	0	0	10	134	97	109.3333333	1	0	16	4.9	5.7	0	6.59	0.91	4.73608	2.07	2.274725275
49	2	1		0	76.9	87.65	0.877353109	1.734	57.3	19.05708345	2	5.642857143	2.652142857	0		0	0	0	3	95	58	70.33333333	1	1	58.22	5.7	5.4	0	3.889	1.325	2.173208	0.857	0.646792453
49	2	1	0	0	75.15	92.35	0.81375203	1.598	55.7	21.81230919	2	5.80952381	2.73047619	0		0	0	0	7	157	100	119	1	1	100.69	4	5.6	0	7.938	2.269	5.027408	1.407	0.620096959
49	2	1		0	71.1	87.2	0.815366972	1.562	51.7	21.18987935	2	6.142857143	2.887142857	0		0	0	0	5	145	102	116.3333333	1	1	48.88	5.8	5.5	0	6.044	1.638	3.726104	1.491	0.91025641
49	1	0		0	60.6	75.3	0.804780876	1.507	33.5	14.75089265	1	5.071428571	2.383571429	0		0	0	0	2	133	80	97.66666667	1	1	393.12	5.4	5.4	0	3.948	2.553	1.005576	0.854	0.334508421
49	1	0		1				1.67	89	31.91222346	4	6.428571429	3.021428571	0		0	0	0	3	127	76	93	0	0	173.88	5.7	5.5	0	3.605	1.025	1.570416	2.214	2.16
49	2	1	0	0	99.4	129	0.770542636	1.486	90.3	40.89310913	6	4	1.88	0		0	0	0	7	171	127	141.6666667	1	1	72.07	4.9	5.2	0	3.94	1.149	2.435776	0.779	0.677980853
49	3	1		0	87.15	115.2	0.756510417	1.589	71.9	28.47613846	3	10.19047619	3.696190476	0		0	0	0	5	120	89	99.33333333	1	0	46.32	5.3	5.6	0	5.449	1.447	3.369984	1.386	0.957843815
49	3	1		1	72.7	89.9	0.808676307	1.769	64.4	20.5792812	2	6.476190476	2.36047619	0		0	0	0	5	116	82	93.33333333	0	0	45.36	5.1	5.6	0	4.315	0.993	2.860072	1.013	1.020140987
49	1	0		0	73.7	106.9	0.689429373	1.58	60.3	24.15478289	2	8.666666667	3.116666667	0		0	0	0	2	119	87	97.66666667	1	1	140.98		5.3		3.884	1.831	1.608856	0.974	0.531949754
49	2	1		0	81.7	88.7	0.9210823	1.708	63.2	21.66413461	2	8.523809524	3.186190476	0		0	0	0	4	106	65	78.66666667	1	1	56.71	4.8	5	0	3.504	0.988	2.036744	1.051	1.063765182
49	2	1	0	1	69.15	80.15	0.86275733	1.664	48.2	17.40765995	1	9.952380952	3.584285714	0		0	0	0	3	123	84	97	0	0	46.71	4.4	6	0	3.357	0.915	2.053032	0.853	0.932240437
49	2	1		0	70.2	85.5	0.821052632	1.773	54.5	17.33720287	1	9.571428571	3.678571429	0		0	0	0	3	116	81	92.66666667	0	0	27.37	5	5.7	0	5.521	1.808	3.189512	1.148	0.634955752
49	2	1		0	72	103	0.699029126	1.444	48.6	23.3078322	2	7.333333333	2.626666667	0		0	0	0	3	104	72	82.66666667	1	0	22.84	4.3	5.9	0	4.766	1.257	2.8022	1.55	1.23309467
49	3	1		0	86.75	104.75	0.828162291	1.59	70	27.68877813	3	8.523809524	2.912857143	0		0	0	0	4	178	116	136.6666667	0	0	24.4	4.9	5.5	0	5.311	2.54	2.382488	0.852	0.335433071
49	1	0		0	75.2	91.85	0.818726184	1.592	55.9	22.05594556	2	10.14285714	3.81047619	0		0	0	0	5	149	109	122.3333333	0	1	103.82	5.8	5.6	0	8.335	1.649	5.772176	2.004	1.215281989
49	3	1		0	87.3	117.25	0.7445629	1.688	85.4	29.97181106	4	7.666666667	2.51	0		0	0	1	6	161	101	121	0	0	16.96	4.8	5.1	0	5.05	1.24	3.171144	1.401	1.12983871
49	1	0		1	67.4	92.8	0.726293103	1.66	57.4	20.83030919	2	7.619047619	2.760952381	0		0	0	0	6	125	92	103	1	1		4.4	4.9	0	4.094	0.928	2.808496	0.784	0.844827586
49	1	0		0	75	89.65	0.836586726	1.614	59	22.64878718	2	8.476190476	3.30047619	0		0	0		6	121	80	93.66666667	1	0	12.92	3.6	5.7	0	4.264	1.031	2.835368	0.872	0.845780795
49	2	1		0	95.9	115.95	0.827080638	1.54	76.6	32.29886996	4	9.476190476	3.497142857	0		0	0	0	4	179	116	137	1	0	26.95	3.5	5.7	0	4.772	1.596	2.877776	0.654	0.409774436
49	2	1		0	73.1	92.6	0.789416847	1.6	59	23.046875	2	6.571428571	2.405238095	0		0	0	0	2	91	61	71	0	0	15.29	4.3	5.2	0	3.63	1.029	2.203368	0.872	0.847424684
49	2	1		0	72.7	85.1	0.854289072	1.728	56.7	18.98871528	2	7.619047619	2.624285714	0		0	0	0	5	128	87	100.6666667	1	1	106.78	4.1	5.2	0	2.668	0.991	1.307184	0.811	0.818365288
49	2	1		0	68.565	92.15	0.7440586	1.607	51.1	19.78741884	2	7.761904762	2.828095238	0		0	0	0	4	118	96	103.3333333	0	0	31.64	3.9	5.5	0	8.679	2.685	5.496048	1.092	0.406703911
49	1	0		0	93.85	119	0.788655462	1.515	84.8	36.94626888	5	9.19047619	3.226190476	0		0	0	0	2	115	84	94.33333333	0	0	30.7	4.7	5.5	0	6.395	2.118	3.78224	1.085	0.512275732
49	2	1	0	1	74	88.35	0.837577816	1.7	53.3	18.44290657	1	6.571428571	2.405238095	0		0	0	0	3	106	73	84	0	1	36.42	4.2	5.6	0	4.258	2.302	1.703376	0.554	0.240660295
49	1	0	0	0	70.85	83.6	0.847488038	1.785	52.8	16.57133442	1	7.523809524	2.852857143	0		0	0	0	3	113	83	93	0	1	107.76	3.8	5.4	0	4.145	2.591	1.243464	0.681	0.262832883
49	1	0	0	0	75.45	89.4	0.843959732	1.714	69.8	23.759308	2	6.761904762	2.494761905	0		0	0		10	108	70	82.66666667	1	1	58.92	4.5	5.8	0	5.278	0.96	3.62032	1.53	1.59375
49	1	0	0	0				1.59	63	24.91990032	2	7.2	2.700666667	0		0	0	0	5	154	110	124.6666667	1	1		4.8	5	0	6.39	2.271	3.753744	0.801	0.352708058
49	1	0	0	0	79.15	82.25	0.96231003	1.698	58	20.11650927	2	9	3.273333333	0		0	0	0	5	156	107	123.3333333	0	0	379.74	3.3	5.1	0	4.705	2.134	2.341632	0.503	0.235707591
49	1	0		1	70.15	84.6	0.829196217	1.642	54.9	20.36226283	2	7.476190476	2.693809524	0		0	0	0	2	121	84	96.33333333	1	0	49.54	4.7	5.7	0	3.608	2.025	1.342232	0.528	0.260740741
49	1	0	0	0	70.5	85.8	0.821678322	1.545	52.8	22.119584	2	7.952380952	2.917619048	0		0	0	0	4	156	96	116	1	1	107.42	4.2	5.2	0	5.224	2.279	2.690552	0.558	0.24484423
49	1	0		0	78.5	103.3	0.759922556	1.588	63.5	25.18098586	3	9.333333333	3.566666667	0		0	0	0	4	152	92	112	1	0	46.05	5.3	6	0	6.588	3.072	2.937336	1.269	0.413085938
49	1	0		0	89.4	101.3	0.882527147	1.528	64.2	27.49719032	3	7.857142857	2.872857143	0		0	0	0	3	118	68	84.66666667	1	1	93.42	4.5	6.1	0	8.012	2.408	5.238288	0.802	0.333056478
49	1	0	0	0	91.7	133.4	0.687406297	1.557	71.9	29.65866955	3			0		0	0	0	4	140	77	98	1	0	57.06	5.1	5.3	0	7.145	2.202	4.57136	0.815	0.370118074
49	1	0	0	0	73.75	85.35	0.864089045	1.73	60	20.04744562	2			0		0	0	0	7	130	76	94	1	1	141.35	2.9	5.6	0	6.097	3.417	2.13508	1.195	0.349721978
49	1	0	0	0	82.3	138.6	0.593795094	1.603	87.1	33.89620756	4	7.857142857	2.736190476	0		0	0	0	5	114	76	88.66666667	1	0	32.62	4.6	8.6	1	4.589	1.507	2.635576	0.979	0.649635036
49	1	0	0	0	74.1	89.15	0.831183399	1.59	49.5	19.57992168	2	7.619047619	2.897619048	0		0	0	0	4	170	123	138.6666667	0	1	110.9	5.6	4.9	0	7.152	5.67	1.079352	0.883	0.155731922
49	1	0	0	0	72.05	83.15	0.866506314	1.701	49.4	17.07333342	1	8.047619048	3.099047619	0		0	0	0	8	174	103	126.6666667	1	1	58.61	4	5.7	0	4.636	3.377	0.98768	0.595	0.176191886
49	2	1		0	67.55	80.7	0.837050805	1.716	51.3	17.4213898	1	9.952380952	3.720952381	0		0	0	0	2	131	87	101.6666667	0	1	39.61	5.6	4.8	0	3.566	1.753	1.553992	0.568	0.324015973
49	1	0	0	0	69.7	90.9	0.766776678	1.588	54.4	21.57237214	2	9.333333333	3.43	0		0	0	0	3	112	80	90.66666667	1	1	93	4.9	5	0	6.006	3.186	2.258208	1.232	0.386691777
49	2	1	0	0	97.9	111.85	0.875279392	1.604	86.2	33.50414487	4	7.80952381	2.987142857	0		0	0	0	2	110	75	86.66666667	0	0	29.7	5.2	5.6	0	4.062	1.157	2.435776	1.029	0.889369058
49	3	1	0	0	71.2	115.1	0.618592528	1.61	77.5	29.89853787	3	7.19047619	2.696190476	0		0	0	1	3	106	76	86	0	0	18.95	5.7	6.3	0	6.285	1.029	4.291104	2.116	2.056365403
49	1	0	0	0	84.7	117.55	0.720544449	1.502	73.3	32.49107714	4	7	2.606666667	0		0	0	0	7	133	89	103.6666667	1	0	124.15	5.9	5.8	0	4.126	0.628	2.07072	3.13	4.984076433
49	1	0	0	0	68.45	93.05	0.735626008	1.533	52.6	22.38213106	2			0		0	0	0	2	115	73	87	1	0	20	4.7	5.7	0	4.57	1.89	2.4292	0.55	0.291005291
49	0		0	0	109.3	110.9	0.985572588	1.538	85.8	36.27226009	5	6.476190476	2.36047619	0		0	0	0	4	141	89	106.3333333	0	0
49	1	0		0	59.7	77.75	0.767845659	1.66	40.8	14.8062128	1	6.761904762	2.494761905	0		0	0	0	3	137	83	101	1	1	108.11	4.8	5.8	0	5.05	2.687	1.913384	0.986	0.366951991
49	2	1		0	75.15	85.7	0.876896149	1.608	48.1	18.60257172	2	7	2.606666667	0		0	0	0	4	126	94	104.6666667	0	0	290.24	7	5.6	0	5.135	1.598	3.064584	1.036	0.648310388
49	2	1		0	81.15	111.75	0.726174497	1.581	62.7	25.08440482	3	4.333333333	2.036666667	0		0	0	0	10	124	98	106.6666667	1	1	330	4.8	5.2	0	3.59	0.11	3.17448	0.67	6.090909091
49	1	0	0	0	93.25	98.75	0.944303797	1.62	71.8	27.35863435	3			0		0	0	1	4	120	83	95.33333333	1	1	55.64	4.7	5.6	0	4.807	1.33	2.659848	1.792	1.347368421
50	2	1		0	77.65	82.5	0.941212121	1.734	58	19.2898925	2	9.333333333	3.293333333	1	0	1		1	3	146	94	111.3333333	0	0	39.72	4.7	5.3	0	3.309	1.499	1.396408	0.907	0.605070047
50	2	1	0		94.15	106.65	0.882794187	1.6	76.4	29.84375	3	3.571428571	1.678571429	0		0	0	0	7	115	83	93.66666667	1	1
50	3	1			92.3	122	0.756557377	1.583	83.9	33.48113185	4	3.714285714	1.745714286	0		0	0	0	11	191	103	132.3333333	1	1
50	2	1	0	0	84.3	100.25	0.840897756	1.569	68.4	27.78498806	3	5.523809524	2.596190476	0		0	0	0	7	135	97	109.6666667	1	1	721.43	4.2	5.5	0	6.81	1.764	4.07244	2.135	1.21031746
50	1	0		0	80.8	91.9	0.87921654	1.553	55.8	23.13616045	2	5.5	2.585	0		0	0	0	5	172	121	138	0	1	256.23	4.8	5	0	7.908	3.185	4.511416	0.464	0.145682889
50	2	1	0	1	73.1	81.15	0.900800986	1.578	50.6	20.32059963	2	5.142857143	2.417142857	0		0	0	0	8	155	109	124.3333333	1	1	194.88	5.4	5	0	4.03	1.112	1.648952	2.783	2.502697842
50	2	1	0	0	67.3	76.3	0.882044561	1.533	40.9	17.4035962	1	5.523809524	2.596190476	0		0	0	1	16	140	103	115.3333333	1	1	327.75	5	4.5	0	6.075	1.335	4.283088	1.002	0.750561798
50	2	1		0	69.5	81.3	0.854858549	1.638	48.4	18.03921218	1	4.571428571	2.148571429	0		0	0	0	8	149	108	121.6666667	1	1	338	5	4.9	0	4.97	2.06	2.13024	1.71	0.830097087
50	1	0	1	0	83.15	111.25	0.74741573	1.58	75.1	30.08331998	4	8.238095238	3.188571429	0		0	0	1	4	129	86	100.3333333	0	0	30.62	6.8	6.3	0	6.534	1.403	4.573768	1.222	0.870990734
50	2	1	1	1	77.9	106.9	0.728718428	1.544	64.1	26.88830573	3	7.261904762	3.276428571	0		0	0	0	10	96	72	80	1	1	34	5.5	5.9	0	4.2	0.38	2.9992	1.8	4.736842105
50	2	1		0	67.35	85.15	0.790957134	1.69	46.7	16.3509681	1	6.428571429	3.021428571	0		0	0	0	13	154	110	124.6666667	0	1		4.1	5	0	8.31	1.62
50	3	1		0	77.25	86.75	0.890489914	1.792	59	18.37282765	1	4.904761905	2.305238095	0		0	0	0	5	139	108	118.3333333	1	1	100	3.5	5.3	0	3.9	2.21	1.32064	0.81	0.366515837
50	2	1	1	0	75.8	87.4	0.867276888	1.567	47.6	19.3851408	2	7.333333333	2.498	0		0	0	0	4	148	94	112	1	1	33	3.8	5.1	0	3.42	1.94	1.21096	0.59	0.304123711
50	2	1		0	67.1	79.4	0.845088161	1.63	45.4	17.08758327	1	5.238095238	2.461904762	0		0	0	0	3	135	97	109.6666667	1	1	82	3.2	5.1	0	3.08	2.45	0.31536	0.69	0.281632653
50	2	1		0	69.4	83.3	0.833133253	1.64	55.6	20.67221892	2	6.5	3.055	0		0	0	0	7	146	93	110.6666667	1	1	43	4.2	5.8	0	4.64	1.91	2.46096	0.59	0.308900524
50	3	1		0	70.9	77.6	0.913659794	1.676	44.7	15.91327231	1	5.357142857	2.517857143	0		0	0	0	16	147	101	116.3333333	1	1	133	5.3	5.4	0	4.54	1.34	2.95832	0.53	0.395522388
50	3	1	0	0	80.05	106.55	0.751290474	1.554	62.6	25.92222669	3	6.19047619	2.90952381	0		0	0	0	4	122	89	100	0	0	22.29	3	5.1	0	5.289	1.653	3.34644	0.635	0.38415003
50	1	0		0	79.15	76.75	1.031270358	1.623	50	18.98160644	2	8.095238095	3.121428571	0		0	0	0	8	146	83	104	1	0	57.66	4.2	5.1	0	5.932	2.066	3.185192	1.493	0.722652469
50	2	1		0	102.7	111.35	0.922317018	1.509	83.7	36.7575857	5	8	3.35	0		0	0	0	20	144	97	112.6666667	0	0	103.18	6.8	8.4	1	7.415	1.318	5.204152	1.958	1.485584219
50	1	0	0	0	81.25	95.7	0.849007315	1.578	65.7	26.38465208	3	4.571428571	2.148571429	0		0	0	0	15	138	87	104	1	0	49	5.3	5.9	0	4.37	0.56	3.47256	0.74	1.321428571
50	1	0		0	81	94.55	0.856689582	1.743	69.2	22.77777613	2	5.047619048	2.372380952	0		0	0	0	4	131	87	101.6666667	0	0	35	4.4	5.5	0	6.2	1.67	3.7548	1.7	1.017964072
50	3	1		0	84.05	93	0.903763441	1.731	70.3	23.46179249	2	9.30952381	3.282142857	0		0	0	0	16	161	103	122.3333333	1	1	92	4.7	6	0	7.42	1.85	4.76288	1.77	0.956756757
50	2	1		0	76.05	85.15	0.893129771	1.612	53.3	20.51148643	2	6.142857143	2.887142857	0		0	0	0	8	144	100	114.6666667	0	1	101	4.2	5.3	0	5.76	2.56	2.5844	1.35	0.52734375
50	1	0	1	0	70	80.45	0.870105656	1.594	51.2	20.15084799	2	13.90544762	9.850685714	0		0	0	0	8	123	80	94.33333333	1	1	471	4.1	5	0	6.69	3.25	2.9612	1.05	0.323076923
50	2	1	1	0	80.95	90.7	0.892502756	1.582	62.2	24.85292026	2	8.428571429	3.141428571	0		0	0	0	7	146	98	114	0	0	52	5.4	4.9	0	5.82	1.63	3.54704	1.41	0.865030675
50	2	1	0	0	72.35	82.15	0.880706026	1.682	50	17.67331513	1	5.071428571	2.383571429	0		0	0	0	8	114	86	95.33333333	1	1	51	4.1	5.2	0	3.15	0.82	1.96976	0.79	0.963414634
50	1	0	0	0	71.95	79	0.910759494	1.587	44.5	17.66876349	1	5.571428571	2.618571429	0		0	0	1	11	163	110	127.6666667	1	1	110				8.26	2.69	4.87232	1.53	0.568773234
50	2	1		0	85.4	106.6	0.801125704	1.51	72.2	31.66527784	4	5.523809524	1.912857143	0		0	0	0	6	148	84	105.3333333	0	0	31	4.8	6	0	5.34	1.17	3.49512	1.48	1.264957265
50	2	1	0	0	72.35	86.15	0.839814277	1.574	50.7	20.46437584	2	8.619047619	3.370285714	0		0	0	0	10	134	80	98	1	1	82	4	5.1	0	4.75	1.21	3.1296	0.9	0.743801653
50	2	1	1	0	74.9	85.15	0.879624193	1.695	51	17.75132482	1	6.761904762	2.631428571	0		0	0	0	7	152	83	106	0	1	33	5.1	6	0	5.22	1.82	2.9668	0.95	0.521978022
50	3	1	0	0	81.3	93.6	0.868589744	1.494	62.6	28.04614262	3	14.40544762	10.09368571	0		0	0	0	7	115	74	87.66666667	0	0	30	5.2	5.3	0	5.25	1.05	3.04632	2.53	2.40952381
50	1	0		0	80.35	96.25	0.834805195	1.555	61.2	25.30991201	3	5	2.35	0		0	0	0	6	150	87	108	1	0	55	4.4	5.8	0	8.85	2.39	5.5252	2.05	0.857740586
50	3	1	1	0	75.4	83.65	0.901374776	1.652	56.2	20.59283926	2	8.738095238	2.887571429	0		0	0	0	5	128	87	100.6666667	0	0	89.86	5.4	5.6	0	5.802	3.101	1.951336	1.644	0.530151564
50	2	1		1	85.5	106.5	0.802816901	1.57	68.5	27.79017404	3	3	1.41	0		0	0	0	15	110	81	90.66666667	0	1	56.57	5.6	9.1	1	3.464	0.881	1.665528	2.012	2.283768445
50	2	1	1	0	80	119.5	0.669456067	1.56	79.9	32.83201841	4	7.476190476	3.103809524	0		0	0	0	3	110	71	84	0	0	17.34	5.2	5	0	3.663	1.122	2.307984	0.511	0.45543672
50	2	1	0	0	121.6	144.35	0.842396952	1.541	125.5	52.84920375	6	7.095238095	3.334761905	0		0	0	0	10	146	102	116.6666667	0	0	180.11	6.6	6.2	0	5.24	1.359	2.879624	2.196	1.61589404
50	3	1		0	84.75	104.5	0.811004785	1.581	67.1	26.84471393	3	8.80952381	3.183809524	0		0	0	0	11	137	103	114.3333333	1	0	30.98	6.1	5.9	0	8.199	1.57	5.599352	2.258	1.438216561
50	2	1	0	1	79.6	83.8	0.949880668	1.679	57.2	20.29058818	2	8.142857143	3.007142857	0		0	0	0	2	104	65	78	1	1	55.46	4.8	5.1	0	3.78	1.999	1.544792	0.518	0.259129565
50	1	0		0	69.85	84.25	0.829080119	1.55	45.8	19.06347555	2	10.04761905	3.629047619	0		0	0	0	7	130	102	111.3333333	1	1	20.58	4.1	5.4	0	4.631	1.888	2.123296	1.359	0.719809322
50	1	0	0	0	109.7	128.7	0.852369852	1.545	102.6	42.98237346	6	9.761904762	3.494761905	0		0	0	0	7	63	44	50.33333333	1	0	24.98	6.2	6	0	5.806	1.029	4.178272	1.313	1.275996113
50	1	0		0	67.65	88.45	0.764838892	1.518	44.6	19.3549171	2	8.904761905	3.091904762	0		0	0	0	20	137	93	107.6666667	1	0	26.42	4.6	5.2	0	4.851	0.775	3.301256	1.699	2.192258065
50	1	0		0	86.1	110.35	0.780244676	1.7	75.4	26.0899654	3	8.428571429	3.141428571	0		0	0	0	5	130	80	96.66666667	0	0	20.36	4.9	5.5	0	6.307	0.939	4.438216	2.039	2.171458999
50	3	1		0	64.35	80.7	0.79739777	1.58	41	16.42365006	1	7.380952381	2.375714286	0		0	0	0	5	117	67	83.66666667	0	0	95.65	4.9	5.9	0	2.228	0.417	1.430696	0.834	2
50	2	1		1	69.55	81.7	0.85128519	1.687	50.6	17.77953309	1	8.19047619	3.166190476	0		0	0	0	4	102	74	83.33333333	1	1	42.03	5	5.4	0	3.857	1.016	2.38044	1.01	0.994094488
50	1	0		0	103.35	132.25	0.78147448	1.544	100.3	42.07327713	6	5.952380952	2.114285714	0		0	0	1	11	118	75	89.33333333	1	1	50.73	8.4	7.9	1	4.915	0.842	3.322424	1.646	1.954869359
50	2	1		0	74.75	100.15	0.746380429	1.498	52.6	23.44024342	2	8.857142857	3.206190476	0		0	0	0	5	109	74	85.66666667	0	0	12.63	4.5	5.5	0	2.814	0.811	1.605824	0.871	1.073982737
50	3	1	0	1	65.9	99.7	0.660982949	1.645	54	19.95546974	2	9.285714286	3.407619048	0		0	0	1	5	190	110	136.6666667	1	0	50.01	5	5.2	0	6.637	2.099	4.073792	1.018	0.484992854
50	2	1	0	0	90.7	116.75	0.776873662	1.613	77.5	29.7874254	3	9.285714286	3.270952381	0		0	0	0	8	141	103	115.6666667	0	0	52.56	4.4	5.9	0	4.585	0.906	2.720032	2.103	2.321192053
50	3	1		0	88	110.75	0.794582393	1.66	77.1	27.97938743	3	10.04761905	3.902380952	0		0	0	0	4	164	108	126.6666667	0	0	14.18	5.1	5.9	0	4.045	1.639	2.067648	0.742	0.45271507
50	2	1	0	0	87.95	106.5	0.825821596	1.631	81.3	30.56205997	4	9.904761905	3.698571429	0		0	0	0	18	110	88	95.33333333	1	0	18.21	5.9	5.8	0	5.675	0.857	3.891408	2.032	2.371061844
50	2	1	0	0	90.5	101.2	0.894268775	1.699	74.2	25.70497273	3	9.19047619	3.49952381	0		0	0	0	8	149	108	121.6666667	0	0	24.73	4.8	5.4	0	4.267	1.222	2.380152	1.458	1.193126023
50	3	1	0	0	84.25	113	0.745575221	1.756	76.8	24.90647101	2	3	1.41	0		0	0	0	3	129	84	99	0	0	34.99	5	6.2	0	8.857	2.002	5.958504	1.966	0.982017982
50	5	1	1	0	103.85	116.5	0.891416309	1.614	90.4	34.70254849	4			0		0	0		8	171	108	129	0	0	49.97	6.2	6.2	0	7.752	1.32	5.331216	2.414	1.828787879
50	2	1		0	67.85	77.6	0.87435567	1.59	47.7	18.86792453	2	8.952380952	3.250952381	0		0	0	0	7	103	60	74.33333333	0	0	39.36	4.4	5.5	0	8.407	2.238	5.419336	1.644	0.73458445
50	2	1		0	106.4	131.15	0.811284788	1.586	116.6	46.35453026	6	6.285714286	2.270952381	0		0	0	0	4	146	89	108	0	0		4.7	5.9	0
50	1	0	0	0	73.45	82.15	0.894096166	1.608	54	20.88438405	2	8.904761905	3.091904762	0		0	0	0	3	90	70	76.66666667	0	0	29	4.4	5.6	0	7.35	2.07	4.6416	1.4	0.676328502
50	2	1	0	0	111	151.9	0.73074391	1.54	116.7	49.20728622	6	7.142857143	2.673809524	0		0	0	1	5	137	91	106.3333333	0	0	57.68	4.6	6.1	0	5.26	2.625	2.06728	1.245	0.474285714
50	1	0		0	58.45	76.4	0.765052356	1.581	43.4	17.36304895	1	7.333333333	2.626666667	0		0	0	0	4	125	76	92.33333333	0	0	15	5.1	5.6	0	3.49	1.49	1.59872	0.88	0.590604027
50	1	0	0	0	97.4	95.65	1.01829587	1.583	61.8	24.66190641	2	7.523809524	2.852857143	0		0	0	0	11	153	105	121	1	0	17.95	4.2	5	0	3.685	0.832	2.482272	0.813	0.977163462
50	1	0		0	61.1	75.35	0.810882548	1.602	37.2	14.49498988	1	8.523809524	3.04952381	0		0	0	0	3	85	59	67.66666667	0	0	27.46	5.3	5.5	0	5.947	1.14	4.330024	1.046	0.91754386
50	2	1	0	0	80.45	89.95	0.89438577	1.732	59.2	19.73449109	2	8.142857143	2.87047619	0		0	0	0	7	129	90	103	0	0	347.28	4.5	5	0	4.734	1.492	2.934656	0.674	0.451742627
50	2	1	0	0	86.65	98.2	0.882382892	1.638	71.1	26.49975177	3	7.761904762	2.828095238	0		0	0	0	7	125	89	101	0	0	39	5.1	5.1	0	4.47	1.02	3.13536	0.69	0.676470588
50	1	0	1	0	100	113.5	0.881057269	1.61	93.4	36.03256047	5	7.80952381	2.987142857	0		0	0	0	7	177	100	125.6666667	0	0	38.55	4.8	5.4	0	4.56	1.019	2.750296	1.734	1.701668302
50	1	0	0	0	66.65	88.75	0.750985915	1.478	46.6	21.33226886	2	10.28571429	3.877619048	0		0	0	0	2				0	0	30.38	4.5	5.3	0	4.253	2.007	1.802312	0.973	0.484803189
50	1	0	0	0	82	99.5	0.824120603	1.54	62.4	26.31135099	3	8.047619048	2.962380952	0		0	0	0	3	163	103	123	1	1	289	5.8	5.6	0	3.74	2.56	0.62824	1.21	0.47265625
50	2	1	0	0	91.2	107.65	0.847189967	1.638	74.4	27.72969806	3	8.619047619	3.230952381	0		0	0	0	3	139	95	109.6666667	0	0	39	4.7	5.9	0	5.68	2.47	2.7768	0.95	0.384615385
50	1	0	0	0	81.65	93.6	0.87232906	1.541	54.7	23.03467287	2	9.80952381	3.653809524	0		0	0	0	4	125	87	99.66666667	1	0	363.01	4.6	5.3	0	5.065	2.64	2.02144	0.885	0.335227273
50	2	1		0	86.7	108.75	0.797241379	1.48	68	31.04455807	4	8.476190476	3.163809524	0		0	0	0	5	118	84	95.33333333	0	0	19.83	4	6	0	8.078	1.448	6.070488	1.227	0.847375691
51	1	0	0	0	69.9	88.35	0.791171477	1.476	52.7	24.19011317	2	8.047619048	2.825714286	2	1		1	0	6	102	71	81.33333333	1	0	83.5	5.5	5.5	0	4.56	1.101	2.69064	1.685	1.530426885
51	3	1	0	0	160.65	187.4	0.857257204	1.66				5.761904762	2.708095238	1	0	1		0	13	172	114	133.3333333	0	0	46.75	3.8	6.3	0	5.185	1.054	3.38316	1.64	1.55597723
51	0			0	91.8	100.35	0.914798206	1.608	74.2	28.69669068	3	8.619047619	3.367619048	1	0	1		1	6	170	116	134	0	0	53.46	4.9	5.7	0	5.811	1.57	3.443456	1.749	1.114012739
51	2	1	0	0	64.7	81.4	0.794840295	1.5	41.5	18.44444444	1	5.857142857	2.752857143	0		0	0	0	4	131	87	101.6666667	0		179.99	3.4	5	0	5.336	1.632	3.426752	0.608	0.37254902
51	2	1	0	0	79.8	107	0.745794393	1.615	71.3	27.33659864	3	5.666666667	2.663333333	0		0	0	1	8	133	82	99	0	0	44.69	5.3	6	0	6.697	1.013	4.837664	1.856	1.832181639
51	3	1	0	0	105	110.9	0.946798918	1.62	86.5	32.95991465	4	6.738095238	2.483571429	0		0	0	0	7	182	126	144.6666667	1	1	50	6	4.1	0	4.67	2.48	1.84344	0.76	0.306451613
51	2	1	0	0	62.5	81.5	0.766871166	1.53	43.4	18.53987782	2	3.571428571	1.678571429	0		0	0	0	8	163	112	129	1	1	193	3	5.3	0	5.98	1.91	2.81144	2.76	1.445026178
51	2	1		0	83.5	88.25	0.946175637	1.59	53.7	21.24124837	2	5.666666667	2.663333333	0		0	0	0	11	196	122	146.6666667	1	1		5.2	4.9	0	7.32	1.63	4.54088	2.52	1.54601227
51	2	1		0	78.25	95.25	0.82152231	1.724	64.2	21.60033592	2	4.928571429	2.316428571	0		0	0	0	8	153	92	112.3333333	1	1	172	3.1	5.5	0	4.89	2.44	2.17184	0.61	0.25
51	2	1		0	83.55	100.1	0.834665335	1.474	60.8	27.98392397	3	5.285714286	2.484285714	0		0	0	0	8	170	95	120	1	1	174	4.4	5.5	0	6.9	1.77	4.48704	1.41	0.796610169
51	2	1	0	0	73.15	85.55	0.855055523	1.6	52.1	20.3515625	2	9.238095238	3.111904762	0		0	0	0	8	139	92	107.6666667	1	1	57	3.3	5.3	0	4.42	1.98	2.13904	0.66	0.333333333
51	3	1		0	73	84.4	0.86492891	1.644	51	18.86976752	2	4.642857143	2.182142857	0		0	0	0	4	127	92	103.6666667	1	1	118	2.4	5.3	0	3.44	2.04	1.17656	0.49	0.240196078
51	2	1	0	1	73.45	93.05	0.789360559	1.509	49.2	21.60660951	2	5.666666667	2.663333333	0		0	0	0	7	178	103	128	1	1	88	5.4	5.6	0	4.73	2.68	1.73992	0.68	0.253731343
51	2	1		0	97.15	122.25	0.794683027	1.6	88.4	34.53125	4	5.714285714	2.685714286	0		0	0	0	20	161	99	119.6666667	0	0	58	12.4	7.2	1	5.12	1.15	2.8984	2.35	2.043478261
51	2	1	0	0	64.05	77.85	0.822736031	1.68	45.5	16.12103175	1	6	2.82	0		0	0	0	13	172	99	123.3333333	1	1	196	4.5	5.3	0	5.64	2.75	2.43856	0.99	0.36
51	1	0	0	0	65.1	75.35	0.863968149	1.583	43.4	17.31920289	1	5.238095238	2.461904762	0		0	0	0	7	118	85	96	0	1	363	5.5	6.2	0	4.76	1.46	2.05968	2.72	1.863013699
51	2	1		0	106.7	125.55	0.849860613	1.604	97.3	37.81848372	5	6.047619048	2.842380952	0		0	0	0	8	232	122	158.6666667	1	0	107.01				3.673	1.526	1.323464	1.806	1.183486239
51	2	1	0	1	63.65	89.5	0.711173184	1.553	52.4	21.72643024	2	5.857142857	2.752857143	0		0	0	0	10	93	64	73.66666667	1	0	24.22				4.275	0.768	2.532072	2.138	2.783854167
51	2	1		0	74.3	102.5	0.724878049	1.607	61.2	23.69843509	2	5.428571429	2.551428571	0		0	0	0	8	128	82	97.33333333	0	0	39	5.3	5.6	0	3.07	0.74	2.11568	0.47	0.635135135
51	2	1	0	1	63.75	83.15	0.766686711	1.576	46.5	18.72149501	2	4.571428571	2.148571429	0		0	0	0	5	96	66	76	0	1	80	4	5.4	0	2.78	0.73	1.50736	1.19	1.630136986
51	2	1		0	90.9	97.3	0.934224049	1.69	76.9	26.92482756	3	7.571428571	2.875238095	0		0	0	0	25	181	98	125.6666667	0	0	50	4.8	5.8	0	6.48	0.76	5.3552	0.8	1.052631579
51	2	1		0	78.2	108.3	0.722068329	1.546	67.3	28.15762917	3	5.214285714	2.450714286	0		0	0	0	7	116	82	93.33333333	1	0	39	4.7	5.9	0	8.38	1.73	5.78816	1.89	1.092485549
51	2	1	1	0	95.1	101.35	0.938332511	1.685	81.2	28.5993537	3	6.476190476	2.907142857	0		0	0	0	13	151	93	112.3333333	1	1
51	2	1		0	73.75	91.35	0.807334428	1.57	54.4	22.06986085	2	5.523809524	2.596190476	0		0	0	0	7	148	113	124.6666667	1	1	72	5	4.9	0	4.23	1.57	1.3376	2.9	1.847133758
51	2	1	1	0	72.15	79.4	0.908690176	1.6	48	18.75	2	9.952380952	3.045619048	0		0	0	0	10	145	96	112.3333333	1	1	57		5.9		5.74	1.94	3.37136	0.94	0.484536082
51	0		1	0	91.15	108.3	0.841643583	1.502	75.6	33.51057888	4	7.476190476	3.103809524	0		0	0	0	8	169	120	136.3333333	1	1	84	5.1	6	0	7.16	1.74	4.31648	2.42	1.390804598
51	1	0		0	70.8	78.1	0.90653009	1.619	48.4	18.46510001	2	7.595238095	2.476428571	0		0	0	0	8	129	84	99	1	1	123		5.6		6.64	2.14	4.03032	1.03	0.481308411
51	2	1	0	0	91.3	113.65	0.803343599	1.594	82.2	32.35155673	4	5.80952381	2.73047619	0		0	0	0	4	136	83	100.6666667	0	1	31		5.5		6.03	2.47	3.11312	0.98	0.396761134
51	1	0	1	0	65.35	82.4	0.793082524	1.67	50.7	18.17921044	1	6.047619048	2.842380952	0		0	0	0	8	132	81	98	0	0	55.3	5.6	5.3	0	5.743	1.443	3.922432	0.828	0.573804574
51	1	0	0	0	66.5	84.6	0.786052009	1.526	38.9	16.70477129	1	6.142857143	2.887142857	0		0	0	0	3	133	81	98.33333333	0	0	45.92	5.2	5.1	0	4.762	1.668	2.252224	1.846	1.106714628
51	2	1	0	0	85.6	111.5	0.767713004	1.69	83.2	29.13063268	3	6.80952381	3.20047619	0		0	0	0	7	133	93	106.3333333	0	0
51	3	1		0	94.65	109.75	0.862414579	1.596	81.8	32.11349175	4	8.952380952	3.114285714	0		0	0	0	5	118	72	87.33333333	0	0	12.42	5.3	4.5	0	5.501	0.998	3.953976	1.204	1.206412826
51	2	1	0	1	93.5	102.75	0.909975669	1.605	77.3	30.00747275	4	5.476190476	2.573809524	0		0	0	0	11	126	91	102.6666667	0	1	93.82	4.1	5.9	0	3.668	0.882	1.771856	2.224	2.52154195
51	2	1		1	79.95	92.15	0.867607162	1.771	63.7	20.30964396	2	8.666666667	3.253333333	0		0	0	0	4	117	72	87	0	0	61.19	4.6	5.6	0	2.626	0.477	1.742704	0.891	1.867924528
51	1	0		0	84.4	108	0.781481481	1.568	73.8	30.01678988	4	8.80952381	3.183809524	0		0	0	0	20	114	75	88	1	0	46.57	6.3	6.7	1	7.217	0.828	5.78024	1.335	1.612318841
51	3	1		1	94.05	115.5	0.814285714	1.666	92.7	33.39871363	4	7.523809524	2.716190476	0		0	0	0	10	145	90	108.3333333	1	0
51	3	1		0	70	90.35	0.774764804	1.658	55.2	20.08029207	2	9.571428571	3.678571429	0		0	0	0	7	132	96	108	1	1	88.42	3.9	5.2	0	5.814	2.615	2.361784	1.836	0.70210325
51	1	0		0	60.45	71.15	0.849613493	1.45	34.7	16.50416171	1	10.9047619	4.031904762	0		0	0	0	2	110	78	88.66666667	0	0	22.74	4.9	5.6	0	4.073	1.737	1.998104	0.741	0.426597582
51	3	1		0	89.5	117.9	0.759117897	1.686	91.1	32.04817005	4	7.857142857	2.872857143	0		0	0	0	15	140	72	94.66666667	1	0	27.88	4.6	5.5	0	5.376	1.018	3.741032	1.353	1.329076621
51	0			0	106.5	109.9	0.969062784	1.658	90.9	33.0670027	4	7.333333333	2.763333333	0		0	0	0	15	107	77	87	0	0	27.62	17.4	11.1	1	5.817	0.755	4.34608	1.57	2.079470199
51	2	1		0	80.5	102.3	0.786901271	1.64	64.3	23.90690065	2	8.80952381	3.32047619	0		0	0	0	6	121	81	94.33333333	1	0	21.05	2.9	4.9	0	3.907	1.254	2.398552	0.558	0.444976077
51	3	1		0	75.85	86.1	0.880952381	1.674	54.2	19.34142104	2	6.238095238	1.975238095	0		0	0	0	8	119	69	85.66666667	1	1	81.76	5.7	5.8	0	4.682	1.552	2.671264	1.006	0.648195876
51	1	0	0	0	71.6	96.3	0.743509865	1.505	50.5	22.29555965	2	9.476190476	3.36047619	0		0	0	0	6	131	93	105.6666667	1	0	41.07	4.7	5.5	0	4.71	1.636	2.766656	0.674	0.41198044
51	3	1	1	0	76	86.25	0.88115942	1.643	52.9	19.59659175	2	7.523809524	2.852857143	0		0	0	0	8	134	88	103.3333333	1	1	151.14	5	6	0	5.204	2.501	2.264328	0.962	0.384646142
51	2	1	0	0	75.5	94.15	0.801911843	1.53	58.9	25.16126276	3	7.904761905	2.895238095	0		0	0	0	4	118	71	86.66666667	1	0	63.07	4.1	5.6	0	7.396	2.679	4.27468	0.97	0.362075401
51	1	0		0	99.6	134.45	0.740795835	1.569	99.1	40.25573563	6	9.19047619	3.226190476	0		0	0	1	13	155	102	119.6666667	0	0	68.36	4.8	6.1	0	3.926	0.858	2.332928	1.612	1.878787879
51	3	1	0	0	76.75	102.75	0.746958637	1.57	58.6	23.77378393	2	7.333333333	2.763333333	0		0	0	0	15	140	95	110	1	0	27.73	4.5	6	0	5.267	0.977	3.878688	0.902	0.923234391
51	1	0		0	75.1	89.4	0.840044743	1.598	55.6	21.77314885	2	8	2.94	0		0	0	0	5	111	69	83	0	0	49.12	4.5	5.3	0	6.294	1.561	4.122416	1.339	0.857783472
51	1	0	0	0	87.85	105.65	0.831519167	1.633	85.1	31.91223274	4	6.047619048	2.159047619	0		0	0	0	7	124	87	99.33333333	1	0		4.8	5.9	0
51	1	0	0	1	84.25	108.4	0.777214022	1.462	62.2	29.1001776	3			0		0	0	0	4	116	83	94	0	0	42.8	4.7	5.4	0	5.746	1.572	3.806464	0.806	0.512722646
51	1	0	0	0	83.95	86.3	0.972769409	1.59	61.7	24.40568016	2	8.619047619	3.230952381	0		0	0	0	10	122	67	85.33333333	1	1	343.5	5	5.5	0	5.14	1.153	2.72616	2.765	2.398091934
51	1	0	0	0	70.3	78.3	0.897828863	1.698	50.9	17.65397107	1	7.761904762	2.828095238	0		0	0	0	13	142	84	103.3333333	1	1	80.28	4.8	5.2	0	4.881	1.332	3.173712	0.823	0.617867868
51	2	1	0	0	86.9	108.15	0.803513638	1.582	72	28.76865367	3	7.619047619	2.760952381	0		0	0	1	5	144	99	114	0	0	45.87	5.4	6.3	0	5.483	1.744	3.265672	1.038	0.595183486
51	2	1	0	0	69.55	83.6	0.831937799	1.56	48.9	20.09368836	2	8.476190476	3.163809524	0		0	0		5	129	83	98.33333333	0	0	26	4	5	0	3.8	1.1	2.13456	1.24	1.127272727
51	1	0	0	0	78	84.15	0.926916221	1.54	52.6	22.17911958	2	7.80952381	2.987142857	0		0	0	0	7	132	82	98.66666667	1	1	440	3.6	5.9	0	4.86	2.81	1.42528	1.37	0.487544484
51	2	1	0	0	93.25	114.8	0.81228223	1.592	86.6	34.16896038	4	8.095238095	3.121428571	0		0	0	0	11	127	87	100.3333333	0	0	49	5.5	6.2	0	4.66	0.75	3.50416	0.89	1.186666667
51	1	0	0	0	75.3	81.1	0.928483354	1.729	50.6	16.92624139	1	4	1.88	0		0	0	0	3	93	63	73	0	0		4.5	5.8	0	4.28	1.69
51	3	1		0	71.5	80.7	0.885997522	1.691	47.9	16.75129158	1	6.142857143	2.887142857	0		0	0	0	3	118	86	96.66666667	1	1	267.61	3.9	5.5	0	3.575	1.59	1.7456	0.525	0.330188679
51	1	0		0	70.4	83.15	0.846662658	1.722	48.1	16.22104325	1	7.071428571	2.503571429	0		0	0	0	13	141	86	104.3333333	1	1
52	2	1		0	80.3	100.85	0.796232028	1.549	63	26.2565532	3	6.142857143	2.887142857	1	0	1		0	15	135	98	110.3333333	1	0	80	3.5	5.2	0	2.23	0.52	0.70224	2.21	4.25
52	2	1	0	0	73	87.5	0.834285714	1.59	52.9	20.92480519	2	4.428571429	2.081428571	1	0	1		1	10	149	89	109	0	0	216	5.4	5.6	0	4.5	0.91	3.0884	1.1	1.208791209
52	3	1		0	99	97	1.020618557	1.52	69.8	30.21121884	4	4.523809524	2.126190476	0		0	0	0	16	163	95	117.6666667	0	0	38.28	4.7	5.9	0	5.228	0.986	3.766848	1.042	1.056795132
52	2	1	0	1	67.5	80.25	0.841121495	1.515	41.4	18.03744731	1	5.857142857	2.752857143	0		0	0	0	7	120	76	90.66666667	1	1	80	4.6	5.7	0	3.68	0.92	2.25384	1.11	1.206521739
52	2	1		0	91.85	91.8	1.000544662	1.618	67.5	25.78378899	3	5.5	2.585	0		0	0	0	20	105	62	76.33333333	1	1	366.43	7.1	6.5	1	4.482	0.753	3.024936	1.544	2.050464807
52	2	1	0	0	87.9	94.5	0.93015873	1.695	69.1	24.05130481	2	9.714285714	2.665714286	0		0	0	0	16	173	124	140.3333333	1	1	139	5.6	6	0	7.12	1.79	4.63688	1.52	0.849162011
52	2	1	0	0	75.95	87.05	0.872487076	1.485	48.3	21.90252695	2	6.333333333	2.976666667	0		0	0	0	8	181	114	136.3333333	1	1	516	4.4	5.5	0	6.58	2.43	3.36112	1.73	0.711934156
52	1	0	0	0	77.4	90.75	0.852892562	1.56	53.3	21.9017094	2	5.714285714	2.685714286	0		0	0	0	7	136	91	106	1	1	343	5.8	5.7	0	6.81	2.24	3.83584	1.61	0.71875
52	2	1		0	71.65	87.3	0.820733104	1.766	60.4	19.36669621	2	6.142857143	2.887142857	0		0	0	0	3	123	82	95.66666667	1	1	494	3.7	5.4	0	3.97	2.22	1.33048	0.92	0.414414414
52	5	1	0	0	70.15	78.05	0.898782832	1.654	48.4	17.69189492	1	5.857142857	2.752857143	0		0	0	0	8	137	101	113	0	0	226	2.6	4.8	0	6.04	2.22	3.41416	0.89	0.400900901
52	1	0		0	76.35	87	0.877586207	1.772	59.7	19.01283573	2	4.428571429	2.081428571	0		0	0	0	5	128	90	102.6666667	0	1	684	3.8	5.6	0	4.86	2.47	2.04344	0.76	0.307692308
52	2	1	1	0	89.6	121.5	0.73744856	1.58	86.3	34.56978048	4	8.428571429	3.278095238	0		0	0	0	8	112	84	93.33333333	1	1	18	5.8	5.9	0	5.23	1.33	3.49416	0.89	0.669172932
52	2	1		0	67.6	85.95	0.786503781	1.419	41.9	20.80890522	2	6.785714286	3.189285714	0		0	0	1	4	130	79	96			45	4.6	5.6	0	6.24	1.97	3.55864	1.56	0.791878173
52	2	1	0	1	67.85	83.25	0.815015015	1.581	46.3	18.52325268	2	5.857142857	2.752857143	0		0	0	0	18	186	107	133.3333333	1	1	664	6.2	5.4	0	2.72	0.38	1.71072	1.38	3.631578947
52	1	0		0	63.35	79.3	0.798865069	1.722	43.6	14.70348203	1	5.857142857	2.752857143	0		0	0	0	5	115	73	87	1	1	133	6	6	0	4.99	1.62	2.63128	1.62	1
52	2	1	0	0	131.4	150.75	0.871641791	1.506	123.1	54.27603442	6	5.714285714	2.685714286	0		0	0	1	15	138	101	113.3333333	1	0	65	6.5	8.9	1	3.82	1.44	1.92856	0.99	0.6875
52	3	1	1	1	67.45	94.15	0.716409984	1.53	52.6	22.46999017	2	9.19047619	3.092190476	0		0	0	0	1	105	67	79.66666667	0	0	18.42	4.1	5	0	3.999	1.789	1.994768	0.472	0.263834544
52	3	1		0	74.5	95.5	0.780104712	1.493	52.3	23.46292073	2	8	3.076666667	0		0	0	0	4	123	80	94.33333333	0	1	39.82	3.5	5.1	0	5.962	3.241	2.341152	0.833	0.257019438
52	1	0	0	0	73.15	82.3	0.888821385	1.67	54.4	19.50589838	2	5.095238095	2.394761905	0		0	0	0	13	142	80	100.6666667	1	1	153	5.3	5.6	0	6.42	2.13	3.25488	2.27	1.0657277
52	1	0		0	67.05	84.8	0.790683962	1.558	45.1	18.57982569	2	6.047619048	2.842380952	0		0	0	0	7	144	91	108.6666667	1	1	66	4.1	5.5	0	7.16	3.73	2.93296	1.09	0.292225201
52	1	0		0	77.5	84.8	0.913915094	1.481	48.7	22.20336734	2	5.904761905	2.775238095	0		0	0	0	8	171	96	121	1	1	313	5.8	5.5	0	5.77	2.22	1.8856	3.65	1.644144144
52	2	1	1	0	73.8	87.75	0.841025641	1.775	61.6	19.55167625	2	9.571428571	3.268571429	0		0	0	0	10	184	118	140	0	0	13.24	4	5.3	0	5.14	1.43	3.307352	0.883	0.617482517
52	1	0		0	69.15	89.55	0.772194305	1.532	48.5	20.664467	2	5.642857143	2.652142857	0		0	0	0	8	138	105	116	1	1	82.53	6.3	5.7	0	6.29	2.688	3.079424	1.146	0.426339286
52	3	1		0	89.4	114.85	0.778406617	1.633	81.6	30.59974373	4	5.714285714	2.685714286	0		0	0	0	10	142	95	110.6666667	0	0	25.74	5.6	5.7	0	5.864	1.267	4.050712	1.198	0.945540647
52	2	1	0	0	85.75	90.5	0.947513812	1.803	66.5	20.45644638	2			0		0	0	0	8	149	93	111.6666667	0	0
52	2	1	0	0	79.25	91.5	0.866120219	1.83	68.3	20.39475649	2	5.523809524	2.596190476	0		0	0	0	5	107	68	81	0	0	47.15	5.4	5	0	4.816	1.212	3.043576	1.229	1.014026403
52	1	0	1	0	89.65	84.2	1.064726841	1.49	55	24.77365884	2	8.80952381	3.183809524	0		0	0	0	11	165	98	120.3333333	1	1	72.83	5.7	5.5	0	7.542	2.331	4.083312	2.473	1.060918061
52	1	0	0	0	78.7	96.1	0.818938606	1.545	61.8	25.88996764	3			0		0	0	0	3	124	91	102	0	0	87.05	4.8	6.2	0	4.013	1.625	1.376136	2.219	1.365538462
52	1	0		0	81	87.25	0.928366762	1.65	58.8	21.59779614	2	9.19047619	3.362857143	0		0	0	0	5	110	74	86	0	0		4.8	5.4	0
52	2	1	0	0	72.45	91.4	0.792669584	1.762	56.1	18.06970461	1	6.904761905	2.561904762	0		0	0	0	7	131	86	101	1	1	52.18				4.156	2.122	1.654608	0.832	0.392082941
52	3	1		1	71.25	86	0.828488372	1.608	50.4	19.49209178	2	4.571428571	2.011904762	0		0	0	0	10	131	103	112.3333333	1	1	147.93	4.1	5.6	0	4.706	2.614	1.837096	0.559	0.213848508
52	1	0		1	74.35	86.65	0.858049625	1.725	62.2	20.9031716	2	10.23809524	3.718571429	0		0	0	0	4	120	82	94.66666667	0	0	36.69	4.8	5.2	0	3.745	0.777	2.684824	0.621	0.799227799
52	1	0	0	0	75.65	85.9	0.880675204	1.763	62	19.94743529	2	7.285714286	2.740952381	0		0	0	0	3	126	64	84.66666667	0	1	19.45	4.9	5.8	0	2.104	1.057	0.70728	0.745	0.704824976
52	3	1		0	73.45	88.4	0.830882353	1.71	55.9	19.11699326	2	7.703952381	3.365380952	0		0	0	0	3	124	76	92	0	0	31.38	4.9	5.5	0	3.763	1.138	2.076432	1.203	1.05711775
52	1	0		0	85.3	98.5	0.865989848	1.412	62.1	31.14742916	4	9	3.546666667	0		0	0	0	6	132	88	102.6666667	0	0	33.21	4.5	5.3	0	6.844	1.324	4.716984	1.761	1.330060423
52	3	1		0	82.9	97.7	0.848515865	1.606	64.7	25.08494764	3	10.47619048	3.83047619	0		0	0	0	11	125	82	96.33333333	1	0	32.01	3.8	5.3	0	3.204	0.636	2.044968	1.147	1.803459119
52	1	0		1	77.7	88.7	0.875986471	1.592	56.2	22.17431378	2	9.19047619	3.362857143	0		0	0	0	6	100	67	78	1	0	52.32	3.9	6.1	0	5.276	1.177	3.302368	1.747	1.484282073
52	3	1		0	105.8	123.55	0.856333468	1.549	89.9	37.46768464	5	8.619047619	2.957619048	0		0	0	0	11	158	99	118.6666667	1	0	20.12	3.3	5.6	0	4.998	1.237	2.938832	1.803	1.45755861
52	2	1		0	61.1	84.1	0.726516052	1.627	47.5	17.94396873	1	10.80952381	3.987142857	0		0	0	0	7	166	117	133.3333333	1	0	25.7	3.7	5.3	0	4.384	2.261	1.877672	0.538	0.237947811
52	3	1		0	97.9	117.3	0.834612106	1.59	89.5	35.40208061	5	8.666666667	3.39	0		0	0	0	1	111	78	89	0	0	28.97	5.5	5.7	0	3.902	1.644	1.804736	0.994	0.604622871
52	1	0	0	0	99.2	98.2	1.010183299	1.532	74.3	31.6571113	4	8.904761905	3.501904762	0		0	0	1	20	148	92	110.6666667	0	0	62.02	5.7	6.5	1	2.969	0.763	1.592224	1.346	1.764089122
52	1	0	1	0	68.2	79.2	0.861111111	1.654	49	17.91121593	1	9.166666667	3.625	0		0	0	0	4	156	72	100	1	1	33.01	4.6	5.5	0	3.371	1.862	1.19436	0.69	0.37056928
52	1	0	0	0	84	91.7	0.916030534	1.535	62	26.31327653	3	9	3.136666667	0		0	0	0	11	120	88	98.66666667	1	0	456	5.3	5.6	0	6.01	1.09	4.37736	1.19	1.091743119
52	2	1	0	0	102.6	110	0.932727273	1.522	86.7	37.42741154	5	6.047619048	2.159047619	0		0	0	0	5	99	78	85	1	0	57.48	6.1	7.1	1	4.467	1.584	2.161608	1.582	0.998737374
52	1	0	0	0	108.9	122.4	0.889705882	1.612	94.6	36.40500219	5	9.333333333	3.566666667	0		0	0	0	4	125	93	103.6666667	0	0	167.82	5.5	5.1	0	4.574	2.771	0.370248	3.142	1.133886684
52	1	0	0	0	96.75	101.2	0.956027668	1.52	80.8	34.97229917	5			0		0	0	0	13	110	89	96	0	0	70.45	6.2	6.4	0	6.45	0.71	4.34008	3.07	4.323943662
52	1	0		0	68	98.7	0.688956434	1.628	55.1	20.78944032	2	6.761904762	2.494761905	0		0	0	0	8	203	121	148.3333333	1	1	65.14	4.6	5.1	0	6.209	1.908	4.001864	0.656	0.343815514
52	1	0		0	85.55	89.85	0.95214246	1.622	60.3	22.92005273	2	8.80952381	3.457142857	0		0	0	0	7	162	112	128.6666667	0	1		4.6	5.1	0	4.23	1.64	1.9972	1.3	0.792682927
52	2	1		0	98.7	121.05	0.815365551	1.533	90.5	38.50917987	5	7.428571429	2.808095238	0		0	0	0	8	151	106	121	0	0	123	4.2	6.2	0	3.93	1.01	2.59168	0.72	0.712871287
52	1	0	0	0	91.55	107.15	0.854409706	1.634	75.1	28.12780435	3	7.380952381	2.785714286	0		0	0	0	6	142	104	116.6666667	0	1	118	4.3	5.1	0	4.02	1.46	2.04016	1.14	0.780821918
52	1	0	0	0	94.25	108.9	0.865472911	1.676	78.6	27.98172715	3	4.666666667	2.193333333	0		0	0	0	10	133	85	101	1	0	39	4.4	6	0	4.62	1.1	3.1324	0.85	0.772727273
52	1	0		0	100	126.5	0.790513834	1.574	97.4	39.31420526	5	7.952380952	3.054285714	0		0	0	0	15	141	97	111.6666667	1	0	30	4.7	6.2	0	4.09	0.89	2.65736	1.19	1.337078652
52	1	0		0	88.75	94.85	0.935687928	1.635	69.7	26.07337579	3	3.666666667	1.723333333	0		0	0	0	13	123	94	103.6666667	0	1	90.14	4.2	5.8	0	6.754	1.509	4.804504	0.966	0.640159046
52	2	1		0	116.5	130	0.896153846	1.55	102.3	42.58064516	6	9.666666667	3.586666667	0		0	0	0	10				1	0	66.65	4.6	6	0	5.963	1.242	4.079408	1.407	1.132850242
52	2	1			83.55	91.8	0.910130719	1.727	61.9	20.75419887	2	9.142857143	3.477142857	0		0	0		10	157	102	120.3333333	1	1	230.9	4.2	5.3	0	4.566	2.757	1.544976	0.579	0.210010881
53	2	1		1				1.48	65	29.67494522	3	6.142857143	2.887142857	1	0	1		0	10	144	94	110.6666667	1	1	242	3.5	5.3	0	2.85	0.92	1.5424	0.85	0.923913043
53	2	1		0	84.5	90.7	0.931642778	1.567	53.4	21.74719577	2	2.666666667	1.253333333	1	0	1		0	4	125	81	95.66666667	0	0	23.91	5.6	5.9	0	6.075	2.502	3.26976	0.665	0.26578737
53	2	1	0	0	71.9	104.65	0.687052078	1.6	59	23.046875	2	3.857142857	1.812857143	0		0	0	0	7	148	86	106.6666667	1	1	37	5.2	5	0	6.03	2.6	3.03784	0.86	0.330769231
53	1	0		0	84.05	104.45	0.80469124	1.53	62.3	26.61369559	3	6.5	3.055	0		0	0	0	8				1	0	26		5.8		6.51	1.39	4.7096	0.9	0.647482014
53	2	1	0	0	75	91	0.824175824	1.59	57.4	22.70479807	2	3.357142857	1.577857143	0		0	0	0	20	173	106	128.3333333	1	1	33	4.8	4.9	0	5.47	1.34	3.51896	1.34	1
53	2	1	0	0	97.5	98.75	0.987341772	1.743	82.5	27.15558571	3	4.904761905	2.305238095	0		0	0	0	20	122	88	99.33333333	1	1		5.1	6.1	0	5.38	0.76	1.65144	6.51	8.565789474
53	1	0	1	0	66.5	81.2	0.818965517	1.61	47.6	18.36348906	1	7.333333333	3.036666667	0		0	0	0	2	112	74	86.66666667	1	1	41	4.1	6	0	2.06	1.72	0.07096	0.59	0.343023256
53	1	0	0	0	69.5	89.8	0.773942094	1.675	55.6	19.81733125	2	6.357142857	2.987857143	0		0	0	0	8	165	91	115.6666667	1	1	62	3.4	5	0	3.76	1.35	2.00416	0.89	0.659259259
53	3	1		0	86.1	110.65	0.778129236	1.38	63.6	33.39634531	4	5	2.35	0		0	0	0	7	124	86	98.66666667	0	0	43	3.5	5.8	0	5.59	1.27	3.85944	1.01	0.795275591
53	3	1	1	0	58.1	70.15	0.828225232	1.56	36.1	14.8339908	1	5.476190476	2.573809524	0		0	0	0	4	140	98	112	1	1	88	3.9	5.2	0	3.39	2.79	0.30816	0.64	0.229390681
53	2	1	1	0	87.55	100.05	0.875062469	1.64	72.8	27.06722189	3	6.523809524	2.382857143	0		0	0	0	5	125	74	91	0	1	41	4.3	6	0	4.22	1.46	2.52288	0.52	0.356164384
53	2	1		0	67.25	80.35	0.836963286	1.654	51.8	18.93471398	2	7.142857143	3.357142857	0		0	0	0	13	143	87	105.6666667	1	1
53	3	1		0	89.25	105.7	0.844370861	1.573	73.8	29.82626805	3	8.261904762	3.210428571	0		0	0	1	18	189	113	138.3333333	0	1	35	8.5	8.1	1	5.49	1.48	3.49016	1.14	0.77027027
53	2	1		0	92.5	101.65	0.909985243	1.677	74.8	26.59717266	3	4.761904762	2.238095238	0		0	0	0	10	161	81	107.6666667	1	1	29	6.2	5.6	0	4.28	1.75	2.11504	0.91	0.52
53	3	1		0	102.15	129.05	0.791553661	1.558	105.1	43.29799733	6	7.666666667	3.603333333	0		0	0	0	6	176	113	134	0	0	60.12	3.4	5.7	0	5.538	2.508	2.427624	1.321	0.526714514
53	3	1	1	0	101.45	102.95	0.98542982	1.678	92.9	32.99375924	4	7.666666667	2.92	0		0	0	0	20	158	103	121.3333333			143.3	4.3	5.8	0	5.514	0.819	3.446016	2.739	3.344322344
53	0			0	73.5	77.15	0.952689566	1.614	45.8	17.58160089	1	5.571428571	2.618571429	0		0	0	0	4	115	81	92.33333333	1	1	53	5.2	5.7	0	4.09	1.2	2.29264	1.31	1.091666667
53	2	1	1	0	38.6	69.35	0.556596972	1.518	61.1	26.5153685	3	8.261904762	3.336428571	0		0	0	0	11	150	100	116.6666667	1	0
53	2	1	0	1	66.25	90.6	0.731236203	1.655	54.2	19.78806327	2	4.5	2.115	0		0	0	0	3	107	67	80.33333333	0	0	94	4.8	4.2	0	5.17	1.5	2.9176	1.65	1.1
53	3	1		0	67.65	74.05	0.913571911	1.516	37.3	16.22969765	1	6.142857143	2.887142857	0		0	0	0	2	117	79	91.66666667	0	0	40.24	5.6	5.7	0	4.499	1.632	2.434712	0.948	0.580882353
53	1	0		0	69.65	82.45	0.844754397	1.69	52.5	18.38170932	1	5.071428571	2.383571429	0		0	0	0	20	191	110	137	1	0	37.63	5.4	5.6	0	6.098	1.548	3.939872	1.338	0.864341085
53	2	1		0	91.05	104.85	0.868383405	1.675	78.6	28.01514814	3	7.904761905	2.970238095	0		0	0	0	20	127	94	105	0	0	25.29	22.3	12.7	1	5.204	0.966	3.718616	1.139	1.179089027
53	2	1	0	0	88.1	101.25	0.870123457	1.483	63.4	28.82749834	3	5.142857143	2.417142857	0		0	0	0	18	140	88	105.3333333	0	0	47.06	5.4	6.3	0	5.383	0.61	2.66172	4.63	7.590163934
53	2	1	0	0	92.6	118.45	0.781764458	1.563	83.4	34.13878768	4	6.285714286	2.954285714	0		0	0	0	27	132	103	112.6666667	0	0	43.53	5.5	6.8	1	4.964	0.769	3.551584	1.411	1.834850455
53	2	1	0	0	73.25	97.25	0.753213368	1.61	61.4	23.68735774	2	5.333333333	2.506666667	0		0	0	0	4	122	77	92	0	0	58.14	5.5	5.8	0	5.671	1.571	3.571496	1.159	0.737746658
53	3	1	0	0	74.8	85.2	0.877934272	1.7	57.9	20.03460208	2	9.095238095	3.181428571	0		0	0	0	20	139	91	107	1	1	49.33	5.1	6.4	0	5.195	1.124	3.686136	0.844	0.75088968
53	2	1	0	0	67.9	81.6	0.832107843	1.572	44.1	17.84569664	1	6.666666667	3.133333333	0		0	0	0	7	149	91	110.3333333	0	0	198.96	5.4	5.7	0	7.793	2.113	4.6426	2.275	1.076668244
53	2	1	0	0	93.35	112.15	0.832367365	1.587	82.4	32.71699128	4	6.80952381	3.20047619	0		0	0	0	8	118	81	93.33333333	0	0	146.34	5.1	6.1	0	7.834	1.471	5.52168	1.845	1.25424881
53	1	0		0	60.55	88.4	0.684954751	1.69	49.5	17.33132593	1	8.714285714	3.275714286	0		0	0	0	6	169	111	130.3333333	0	0	30.78	4.6	5.1	0	6.485	1.821	4.10084	1.235	0.678198792
53	2	1		0	91.5	93.5	0.978609626	1.559	60.5	24.89219212	2	8.333333333	2.96	0		0	0	0	18	190	133	152	1	1	82.69	4.9	5.1	0	4.104	0.719	2.969128	0.912	1.268428373
53	2	1		0	88.35	98	0.901530612	1.547	66.4	27.74517395	3	7.761904762	2.964761905	0		0	0	0	11	157	97	117	1	0	51.33	5.5	5.4	0	6.118	1.557	3.880648	1.492	0.958253051
53	2	1		0	88.3	104.05	0.848630466	1.592	75.1	29.63151183	3	7.19047619	2.55952381	0		0	0	0	10	134	90	104.6666667	0	0	37.69	4.9	5.7	0	7.084	1.2	5.142088	1.627	1.355833333
53	2	1	0	0	81.25	85.05	0.9553204	1.702	62.5	21.57550183	2	9.204038095	4.230228571	0		0	0	0	20	144	89	107.3333333	1	1	24.62	5.6	5.8	0	5.457	1.017	4.067904	0.816	0.802359882
53	1	0	0	0	110.6	142.55	0.775868116	1.536	97.3	41.24111599	6	7.714285714	2.669047619	0		0	0	0	7	112	86	94.66666667	1	0
53	2	1	0	0	83	89.55	0.926856505	1.613	57.6	22.13878327	2	8.428571429	3.141428571	0		0	0	1	16	147	107	120.3333333	0	0	93.82	4.9	6	0	5.467	1.155	3.754312	1.223	1.058874459
53	3	1		0	83.4	101.8	0.819253438	1.53	65.7	28.06612841	3	10	3.606666667	0		0	0	0	2	108	79	88.66666667	0	0	24.14	4.6	6.4	0	4.7	1.584	2.164328	2.087	1.317550505
53	3	1		1	67.15	100.4	0.668824701	1.514	48.8	21.28962794	2	8.047619048	2.825714286	0		0	0	0	11	198	134	155.3333333	0	0	35.56	4.2	5.8	0	5.92	1.241	4.251272	0.938	0.755842063
53	1	0		0	94.1	105.55	0.891520606	1.646	78.1	28.82646395	3	10.47619048	3.967142857	0		0	0	0	11	115	85	95	1	1	234.97	6.3	5.9	0	3.951	0.855	2.581632	1.128	1.319298246
53	3	1	0	0	63.8	76.85	0.830188679	1.567	42.6	17.34888652	1	4.666666667	2.193333333	0		0	0	0	8	131	87	101.6666667	1	1	24.49	4.9	5.9	0	2.49	0.823	0.922352	1.633	1.984204131
53	2	1	0	1	73.35	84.75	0.865486726	1.683	51.4	18.14658415	1	8.571428571	3.208571429	0		0	0	0	4				0	1	35.38	3.7	6.1	0	2.57	0.567	1.650056	0.774	1.365079365
53	2	1		0	77.3	104.15	0.742198752	1.534	57.2	24.3077807	2	9.380952381	3.315714286	0		0	0	0	5	136	90	105.3333333	0	0	60.52	4.7	5.6	0	5.58	2.574	2.441472	1.238	0.480963481
53	1	0	0	0	70.2	83.2	0.84375	1.711	51.2	17.48919991	1	4	1.88	0		0	0	0	5	107	78	87.66666667	1	1	34.79	4.5	5	0	4.497	2.179	1.783112	1.173	0.53832033
53	1	0		0	102.05	109	0.936238532	1.553	75.1	31.13845251	4			0		0	0	0	5	110	73	85.33333333	1	0	42.9	4.5	5.8	0	6.398	1.423	4.239928	1.612	1.13281799
53	2	1		0	94	93.25	1.008042895	1.756	71.4	23.15523477	2	6.80952381	2.38047619	0		0	0	0	20	234	120	158	0	0	98.52	5.4	5.6	0	6.777	0.992	4.950976	1.829	1.84375
53	3	1		1	72.8	83.7	0.869772999	1.484	44.2	20.07032788	2	7.857142857	2.736190476	0		0	0	0	13	105	73	83.66666667	1	0	46.49	5.4	6.7	1	3.192	0.569	2.079904	1.191	2.09314587
53	2	1	0	0	90.15	111.9	0.805630027	1.522	76.4	32.98101778	4	8.523809524	3.186190476	0		0	0	1	6	182	129	146.6666667	0	0	59.2	5	5.8	0	5.85	3.089	2.499712	0.573	0.185496925
53	1	0	0	0	80.4	86.1	0.933797909	1.642	57.6	21.36368559	2	8.904761905	3.501904762	0		0	0	0	7	113	75	87.66666667	1	1	73.23		5.1		6.104	1.797	2.762072	3.388	1.885364496
53	1	0	0	0	61.4	85.15	0.721080446	1.61	46.3	17.8619652	1	8.380952381	3.119047619	0		0	0	0	4	122	82	95.33333333	0	0	19.98	5.1	5.7	0	5.744	2.335	2.792488	1.352	0.579014989
53	1	0	0	0	88.1	115.25	0.764425163	1.533	80.2	34.12636713	4	7.80952381	2.987142857	0		0	0		10	135	89	104.3333333	1	0	73.78	5	5.8	0	6.688	1.24	3.622176	4.004	3.229032258
53	3	1		0	106.5	133.6	0.797155689	1.63	96	36.13233468	5	8.238095238	3.051904762	0		0	0	0	3	129	64	85.66666667	0	0	60	4.5	5.7	0	4.19	1.99	1.9264	0.6	0.301507538
53	2	1	1	0	98.1	106.45	0.921559418	1.612	86.2	33.17242271	4	8.761904762	3.161428571	0		0	0	0	20	135	95	108.3333333	0	0	30.59	15.1	14.6	1	7.974	1.422	5.677848	1.917	1.348101266
53	1	0	0	0	68.85	85.2	0.808098592	1.52	49	21.20844875	2	7	2.606666667	0		0	0	0	5	111	87	95	0	0	32.32	5.3	5.2	0	3.854	1.085	2.148384	1.361	1.25437788
53	1	0		0	77.85	89.05	0.874227962	1.67	54.3	19.47004195	2	8.142857143	3.143809524	0		0	0	0	3	112	68	82.66666667	0	0	23.48	4.5	4.9	0	4.028	1.5	2.113496	0.909	0.606
53	1	0		0	68.75	97	0.708762887	1.506	51.3	22.61868859	2			0		0	0	0	7	141	95	110.3333333	0	0		3.8	5.6	0	3.08	1.14
53	2	1		0	81.3	96.15	0.845553822	1.545	58.5	24.50749364	2	7	2.47	0		0	0	0	3	98	74	82	1	0	43.15	3.9	5.8	0	5.803	1.603	3.505512	1.523	0.950093575
53	3	1	0	0	73	80.4	0.907960199	1.613	48.1	18.48742144	2	4	1.88	0		0	0	0	7	104	78	86.66666667	1	1	87	3.4	5.9	0	3.74	0.1	3.42112	0.48	4.8
53	2	1	0	0	68.45	93	0.736021505	1.642	57.3	21.2524164	2	8.333333333	3.096666667	0		0	0	0	8	137	94	108.3333333	1	0		4.1	5.3	0	3.78	1.29
53	1	0	0	0	70.75	92.3	0.76652221	1.536	55.2	23.3968099	2	7.666666667	2.92	0		0	0	1	10	139	98	111.6666667	1	0	26.93	4.1	5.8	0	4.406	1.302	2.559992	1.193	0.916282642
53	3	1		0	106.25	119.05	0.89248215	1.569	103.3	41.96183139	6	7.857142857	3.00952381	0		0	0	1	24	138	86	103.3333333	0	0	44.15	5.2	7.6	1	5.738	0.87	4.066352	1.758	2.020689655
54	2	1	0	0	76.4	84.9	0.899882214	1.729	56.2	18.79950131	2	5.095238095	2.394761905	1	0	1		0	16	134	94	107.3333333	1	0	70	3.8	6.8	1	1.91	0.33	1.08296	1.09	3.303030303
54	2	1		0	74.25	87.75	0.846153846	1.218	58.9	39.7027618	5	4.142857143	1.947142857	1	0	1		0	5	108	64	78.66666667	0	0	87.86	5.4	5.2	0	4.532	1.442	2.663184	0.936	0.649098474
54	3	1		0	74.45	85.6	0.869742991	1.71	53.2	18.19363223	1	4.142857143	1.947142857	0		0	0	0	20	120	77	91.33333333	1	1	15	4.7	4.8	0	10.83	1.16	9.04528	1.37	1.181034483
54	3	1		0	65.2	80.25	0.812461059	1.654	45.9	16.77805737	1	5	2.35	0		0	0	0	5	136	85	102	1	1	38	3.8	5.8	0	3.85	1.2	2.33992	0.68	0.566666667
54	2	1	0	0	59.35	78.7	0.754129606	1.66	43.7	15.85861518	1	8.095238095	2.848095238	0		0	0	0	8	115	71	85.66666667	1	0
54	2	1	0	0	106.8	123.1	0.867587327	1.62	107.9	41.11415943	6	5.523809524	2.596190476	0		0	0	0	15	135	84	101	0	0	55	11.4	10.4	1	5.44	0.98	3.26984	2.61	2.663265306
54	2	1		0	68.25	79.6	0.85741206	1.662	48.1	17.4133784	1	5.571428571	2.618571429	0		0	0	0	7	168	111	130	0	1	52	4.1	5.1	0	4.77	3.29	1.26112	0.48	0.145896657
54	2	1	1	0	73.75	86.15	0.856065003	1.607	46.4	17.96744098	1	6.857142857	2.812857143	0		0	0	0	18	147	103	117.6666667	1	1	315	5	5	0	3.86	0.86	2.1792	1.8	2.093023256
54	1	0		0	96.05	115.9	0.828731665	1.72	92.8	31.36830719	4	5.357142857	2.517857143	0		0	0	0	24	162	99	120	0	1	365	5.1	6.9	1	5.59	0.95	2.73848	4.17	4.389473684
54	3	1		0	71.9	94.85	0.758039009	1.6	55.2	21.5625	2	5.428571429	2.551428571	0		0	0	1	5	121	95	103.6666667	0	1	102	5.2	4.7	0	6.38	4.02	1.6304	1.6	0.39800995
54	3	1		0	78	106.1	0.735155514	1.491	66.3	29.82347472	3	4.857142857	2.282857143	0		0	0	1	5	129	93	105	0	1	85	5.8	6.2	0	7.09	1.82	3.56912	3.73	2.049450549
54	2	1	0	0	64	75	0.853333333	1.61	46.9	18.09343775	1	4.857142857	2.282857143	0		0	0	0	6	135	86	102.3333333	1	1	51.06	3.8	4.9	0	2.72	1.219	1.19548	0.67	0.549630845
54	2	1		0	65	80	0.8125	1.57	43.9	17.81005315	1	5.571428571	2.618571429	0		0	0	0	7	153	94	113.6666667	1	1	41.04	3	5.4	0	6.05	2.256	3.17612	1.355	0.600620567
54	1	0	0	0	82.3	85.4	0.963700234	1.713	62.8	21.40153471	2	11.23809524	3.783904762	0		0	0	0	13	138	90	106	1	1	274.66	3.6	5.9	0	6.349	2.123	3.745376	1.054	0.496467263
54	0		1	0	92	102.9	0.894071914	1.55	75.9	31.59209157	4	8.285714286	3.210952381	0		0	0	0	6	117	77	90.33333333	0	0	37.43	8	9.2	1	4.791	1.345	2.694056	1.649	1.226022305
54	1	0		1	76	84.15	0.903149138	1.613	52.5	20.1785785	2	4.666666667	2.193333333	0		0	0	0	4	110	69	82.66666667	0	0	126	5	4.3	0	3.2	0.53	2.16384	1.11	2.094339623
54	1	0		0	78.1	85.25	0.916129032	1.683	60.3	21.28869697	2	5.619047619	2.640952381	0		0	0	0	13	172	79	110	1	1	46	3.6	5.2	0	5.82	3.45	2.04624	0.71	0.205797101
54	2	1		1	77.2	96.9	0.796697626	1.59	62.2	24.60345714	2	5.714285714	2.685714286	0		0	0	0	15	135	99	111	1	0	33	5.1	5.6	0	5.97	0.94	4.346	1.5	1.595744681
54	2	1		0	65.15	86.6	0.752309469	1.612	47.9	18.43339963	1	8.571428571	2.739571429	0		0	0	0	7	146	103	117.3333333	1	1	96	3.5	5.1	0	4.94	1.75	2.83888	0.77	0.44
54	2	1		1	92.65	103.45	0.89560174	1.598	66.8	26.15910689	3	6.142857143	2.887142857	0		0	0	0	11	158	100	119.3333333	1	1	380	4.6	6.1	0	8.48	2.28	5.58896	1.34	0.587719298
54	1	0		0				1.51	53.5	23.46388316	2	5.642857143	2.652142857	0		0	0	1	11	139	98	111.6666667	1	1	599	4.9	4.7	0	5.06	1.23	3.11408	1.57	1.276422764
54	2	1	1	0	84.85	106.9	0.79373246	1.49	62	27.92666997	3	9.047619048	3.432380952	0		0	0	0	10	128	93	104.6666667	1	0		5	5.6	0
54	1	0	0	0	72.7	85.35	0.85178676	1.749	58	18.96043839	2	6.857142857	2.676190476	0		0	0	0	10	164	106	125.3333333	1	1	53	4.9	6.1	0	4.71	1.81	2.19776	1.54	0.850828729
54	2	1	1	0	70.7	87.5	0.808	1.753	58.9	19.16688171	2	8.595238095	2.946428571	0		0	0	0	8	138	89	105.3333333	0	0	42	4.7	5.3	0	7.71	2.78	4.4512	1.05	0.377697842
54	2	1		0	70.5	83.15	0.847865304	1.58	49.9	19.98878385	2	5.333333333	2.506666667	0		0	0	0	7	84	59	67.33333333	1	1	167.21	5.9	5.4	0	4.1	0.25	2.2084	3.6	14.4
54	1	0		0	76.8	89.75	0.855710306	1.566	52.4	21.3672077	2			0		0	0	0	6	137	106	116.3333333	0	1		5.1	5	0	6.287	2.69	3.093576	1.104	0.410408922
54	1	0		0	67.65	80.15	0.84404242	1.593	43.9	17.2994768	1	8.238095238	3.051904762	0		0	0	0	8	168	89	115.3333333	0	0	82.84	4.4	5.4	0	5.371	1.699	3.24108	0.945	0.556209535
54	1	0	0	0	94.5	105.75	0.893617021	1.757	85.7	27.76114017	3	9.238095238	3.385238095	0		0	0	0	16	178	109	132	0	0	19.81	5	5.6	0	4.58	0.807	3.39908	0.82	1.016109046
54	0			0	82.2	88.65	0.927241963	1.659	64.5	23.4351071	2	8.142857143	3.007142857	0		0	0	0	8	158	97	117.3333333	1	0	31.01	4.5	4.5	0	3.412	0.977	1.722728	1.562	1.59877175
54	1	0	0	0	72.25	99.1	0.729061554	1.575	61.8	24.91307634	2	8.476190476	3.30047619	0		0	0	0	4	112	76	88	1	1	23.48	5.5	6	0	3.353	0.912	2.16056	0.615	0.674342105
54	3	1		0	89.55	115.7	0.773984443	1.542	81.1	34.10767427	4	7.952380952	2.644285714	0		0	0	0	7	121	91	101	0	0
54	2	1		0	74.7	91.6	0.815502183	1.623	54.5	20.68995102	2	9.380952381	3.589047619	0		0	0	1	18	175	116	135.6666667	1	0	25.1	7.4	7.8	1	3.741	1.22	2.200432	0.703	0.576229508
54	2	1		0	96.9	110.25	0.878911565	1.773	93.8	29.83907576	3	8.761904762	3.298095238	0		0	0	0	7	152	99	116.6666667	0	0	33.46	3.9	5.4	0	3.561	0.815	1.583656	2.549	3.127607362
54	2	1		0	100.7	101.05	0.996536368	1.701	81	27.99473699	3	8.714285714	3.139047619	0		0	0	0	8	132	89	103.3333333	1	0	40.38	7.1	8.1	1	5.166	1.917	2.929344	0.701	0.365675535
54	1	0	0	0	81.9	119.65	0.684496448	1.646	83.9	30.96722568	4	9.666666667	3.723333333	0		0	0	0	5	176	97	123.3333333	0	0	49	4.6	5.8	0	4.172	1.967	1.991592	0.468	0.237925775
54	1	0		0	76.1	86.8	0.876728111	1.646	59.1	21.81362381	2	10.19047619	3.696190476	0		0	0	0	5	115	77	89.66666667	0	0	22.25	4.6	5	0	4.427	1.368	2.650424	0.896	0.65497076
54	1	0		0	93.8	113.7	0.824978012	1.486	76.4	34.59837804	4	9.238095238	3.521904762	0		0	0	0	8	127	95	105.6666667	0	0	47.17	4.8	5.9	0	5.02	1.206	3.586	0.5	0.414593698
54	1	0	0	0	65.75	91.55	0.718186783	1.655	48.6	17.74354013	1	7.666666667	2.646666667	0		0	0	0	7	106	62	76.66666667	0	0	73.12	4.8	5	0	7.272	2.064	4.777992	0.943	0.456879845
54	3	1	0	0	84.3	110	0.766363636	1.626	74.9	28.32961909	3	8.761904762	3.161428571	0		0	0	0	10	133	94	107	0	0	22.02		5.3		4.223	1.086	2.689664	0.981	0.903314917
54	2	1	0	0	73	92.2	0.79175705	1.666	57.2	20.60848349	2	9.047619048	3.432380952	0		0	0	0	10	109	74	85.66666667	1	0	20.76	4.8	5.7	0	4.917	0.829	3.191048	1.967	2.372738239
54	1	0		0	79.15	121.35	0.652245571	1.621	77.9	29.64636341	3	7.619047619	2.897619048	0		0	0	0	2	109	66	80.33333333	0	0	30.85	5.2	5.9	0	6.865	1.935	4.261048	1.467	0.758139535
54	1	0	0	0	79.9	87.65	0.911580148	1.735	61.9	20.56324693	2	7.857142857	3.00952381	0		0	0	0	8	126	82	96.66666667	1	1	181.24	4.4	5.8	0	6.711	2.493	3.740112	1.048	0.420377056
54	1	0	0	0	88.1	99.65	0.88409433	1.552	68.1	28.27246519	3	7.80952381	2.987142857	0		0	0	0	6	131	100	110.3333333	0	0	38	4.8	5.3	0	3.37	1.47	1.48048	0.92	0.62585034
54	1	0	0	0	101.35	115	0.881304348	1.587	83.3	33.07433705	4	7.904761905	3.031904762	0		0	0	0	6	134	88	103.3333333	0	0	357.98	5.6	5.9	0	4.858	1.21	3.0438	1.325	1.095041322
54	1	0	0	0	69.8	87.55	0.797258709	1.524	51.6	22.2167111	2			0		0	0	0	11	99	70	79.66666667	1	0	28	5.5	5.6	0	6.15	0.74	4.2244	2.6	3.513513514
54	2	1	0	0	92.95	116.5	0.797854077	1.592	95.2	37.56218277	5	10.28571429	3.604285714	0		0	0	0	7	125	99	107.6666667	0	0
54	1	0	0	0	104.7	105.35	0.99383009	1.7	87.8	30.38062284	4	10.14285714	3.81047619	0		0	0	0	31	134	90	104.6666667	1	1	255.78	5.5	5.6	0	6.341	0.786	4.602416	2.089	2.657760814
54	2	1	0	1	70.35	82.95	0.848101266	1.561	43.6	17.89289787	1	8.619047619	3.367619048	0		0	0	1	5	141	106	117.6666667	1	0	20	4.2	5.4	0	3.86	1.82	1.32864	1.56	0.857142857
54	1	0		0	91.1	99.8	0.912825651	1.522	65.8	28.40511741	3	9.523809524	3.51952381	0		0	0	1	18	139	86	103.6666667	1	0	68	6.7	8	1	4.82	1.04	2.89992	1.93	1.855769231
54	1	0	0	0	75.1	85.85	0.874781596	1.724	55.1	18.53860606	2	4.666666667	2.193333333	0		0	0	1	7	115	78	90.33333333	1	0	452.11	4.2	5.4	0	5.633	2.26	2.96944	0.885	0.39159292
54	1	0		1	84.1	112	0.750892857	1.637	71.4	26.64408761	3	7.857142857	3.00952381	0		0	0	1	7	126	99	108	0	1	23.85	4.7	5.7	0	3.756	1.09	1.898552	1.683	1.544036697
54	1	0		0	58.65	78.7	0.74523507	1.544	40.3	16.90481624	1	8.904761905	3.228571429	0		0	0	0	5	121	75	90.33333333	1	0	33.58	5.6	5.8	0	6.135	2.082	3.238584	1.786	0.857829011
55	2	1	0		62.75	74.25	0.845117845	1.65	41.6	15.28007346	1	5.238095238	2.461904762	2	1		1	0	3	107	83	91	1	1	231.21	5.1	4.5	0	3.586	2.596	0.574584	0.911	0.350924499
55	1	0	0	0	68.7	83.8	0.819809069	1.712	52.2	17.80996157	1	4.571428571	2.148571429	1	0	1		0	4	144	93	110	1	1	15	5.5	5.4	0	3.99	2.62	1.0736	0.65	0.248091603
55	2	1	0	0	79.25	83.15	0.953096813	1.466	48.4	22.5204685	2	4.571428571	2.148571429	1	0	1		0	8	190	113	138.6666667	0	0
55	1	0		0	87.3	98.95	0.88226377	1.721	79.4	26.80765105	3	8.357142857	2.772857143	1	0	1		0	16	134	90	104.6666667	0	0	33.44	6.4	5.6	0	4.519	0.708	3.164392	1.418	2.002824859
55	2	1		0	60.55	77.1	0.785343709	1.559	37.5	15.4290447	1	7.714285714	2.805714286	1	0	1		0	3	134	89	104	1	1	31.89	5.1	5.1	0	3.947	1.817	1.478832	1.428	0.785910842
55	2	1		0	73.7	89.95	0.81934408	1.56	52.9	21.73734385	2	6	2.82	0		0	0	0	13	210	109	142.6666667	1	0	51	4.2	5.7	0	6.39	1.49	4.21144	1.51	1.013422819
55	2	1		0	71.8	86.65	0.828620889	1.66	52.7	19.12469154	2	6.642857143	3.122142857	0		0	0	0	5	172	111	131.3333333	1	1	287	4.2	5.1	0	3.84	2.1	1.06512	1.48	0.704761905
55	2	1	0	0	73.35	81.1	0.904438964	1.619	46.1	17.58762625	1	4.428571429	2.081428571	0		0	0	0	4	114	75	88	1	1	90	3.5	5.7	0	5.31	2.93	1.91944	1.01	0.344709898
55	3	1	1	0	75.4	91.9	0.820457018	1.802	67.4	20.75631836	2	7.380952381	2.375714286	0		0	0	0	8	124	85	98	1	1	48	4.2	6	0	4.27	2.67	1.26712	0.73	0.27340824
55	2	1		0	78.05	91.45	0.853471843	1.712	56.6	19.31118438	2	5.523809524	2.596190476	0		0	0	0	5	161	101	121	1	1	73	5.5	5.8	0	4.12	1.8	1.89136	0.94	0.522222222
55	2	1		0	73.5	85.1	0.863689777	1.678	54.8	19.46241126	2	6.285714286	2.954285714	0		0	0	0	5	164	82	109.3333333	1	1	48	4.1	5.1	0	3.57	2.32	0.95816	0.64	0.275862069
55	3	1		0	94.6	124.6	0.759229535	1.625	94.4	35.74911243	5	8.142857143	3.007142857	0		0	0	1	10	228	94	138.6666667	0	1	52	4.5	5.7	0	4.58	1.4	1.8348	2.95	2.107142857
55	2	1		0	109.6	160.5	0.682866044	1.534	129	54.81999493	6	7.595238095	2.476428571	0		0	0	0	8	144	107	119.3333333	0	1
55	2	1	0	0	74.15	85.2	0.870305164	1.7	52.1	18.02768166	1	4.857142857	2.282857143	0		0	0	0	8	187	113	137.6666667	1	1	143	4.3	5.5	0	3.65	1.37	2.0292	0.55	0.401459854
55	2	1	1	0	75.2	85.85	0.875946418	1.814	61.7	18.75040266	2	5.666666667	2.663333333	0		0	0	0	13	144	91	108.6666667	1	1	960	3.4	5.3	0	5.83	2.49	2.66056	1.49	0.598393574
55	3	1		0	65.1	78.75	0.826666667	1.69	46.4	16.24592976	1	5.214285714	2.450714286	0		0	0	0	13	170	106	127.3333333	1	1	28	6.4	6	0	5.09	3.33	1.33592	0.93	0.279279279
55	1	0		0	67.25	76.75	0.876221498	1.69	46.5	16.28094254	1	6	2.82	0		0	0	0	8	121	83	95.66666667	1	1	110.89	4.4	4.5	0	5.842	2.552	2.849048	0.967	0.378918495
55	3	1	0	0	74.5	85.9	0.867287544	1.71	58.7	20.07455285	2	5.952380952	2.797619048	0		0	0	0	20	192	108	136	1	1	60.39	4.7	5.3	0	5.053	1.537	2.977008	1.182	0.769030579
55	1	0	1	0	83.4	100.9	0.826560951	1.62	69.3	26.40603567	3	8.095238095	2.652428571	0		0	0	0	5	112	73	86	0	0	20	5.5	5.5	0	3.22	0.82	2.11272	0.63	0.768292683
55	2	1		0	83	92.25	0.899728997	1.826	71.6	21.47392717	2	6.642857143	2.302142857	0		0	0	0	10	187	107	133.6666667	0	1	108	5.5	5.2	0	6.9	2.48	3.7132	1.55	0.625
55	6	1		0	66.75	86.7	0.769896194	1.488	47.6	21.49815008	2	6	2.82	0		0	0	0	8	118	86	96.66666667	1	0
55	2	1	0	0	81.75	95.75	0.853785901	1.745	67.7	22.23298659	2	4.428571429	2.081428571	0		0	0	0	20	140	86	104	0	0	42	3.9	5.5	0	6.79	1.04	4.84712	1.98	1.903846154
55	2	1	1	0	89.05	103.3	0.862052275	1.547	76.6	32.0072338	4	7.880952381	3.020714286	0		0	0	0	20	220	140	166.6666667	1	0	25	4.3	6.1	0	5.79	1.14	3.6012	2.3	2.01754386
55	0		1	0	83.7	100.75	0.830769231	1.793	78.2	24.32462613	2	5.666666667	2.124666667	0		0	0	0	13	131	82	98.33333333	0	0	31	4.8	5.1	0	4.21	0.82	2.71056	1.49	1.817073171
55	2	1	0	0	65.15	74.55	0.873910127	1.654	42.8	15.64489881	1	6.5	3.055	0		0	0	0	13	209	104	139	0	0	85.8	5.6	5.4	0	4.785	1.517	2.974336	0.644	0.424522083
55	2	1	0	0	94.05	125.9	0.747021446	1.5	84.2	37.42222222	5	6.333333333	2.976666667	0		0	0	0	27	150	96	114	1	0	27.43	5.4	5.8	0	5.88	0.783	3.630504	3.216	4.107279693
55	1	0	0	0	50.55	77.65	0.650998068	1.692	47.5	16.59177663	1	4.761904762	2.238095238	0		0	0	0	13	162	96	118	1	1	55.91	5.4	5.2	0	4.833	1.991	2.34496	1.09	0.547463586
55	1	0		0	77.25	85.45	0.904037449	1.714	69.8	23.759308	2	5.523809524	2.596190476	0		0	0	0	5	124	83	96.66666667	1	1	16.32	5.4	5.3	0	3.754	1.078	2.221368	0.997	0.924860853
55	1	0		0	64.55	79.8	0.808897243	1.626	50.1	18.94945149	2	6	2.683333333	0		0	0	0	8				0	0	34.36	4.6	5.7	0	5.012	1.038	3.526208	0.982	0.946050096
55	1	0	0	0	65.9	87.65	0.751853965	1.575	47.2	19.02746284	2	7.904761905	2.758571429	0		0	0	0	13	151	84	106.3333333	1	1	21.52	5.1	5.8	0	4.527	1.187	2.926408	0.907	0.764111205
55	2	1	0	0	129.5	160.9	0.804847732	1.581	132.5	53.00930843	6	3.642857143	1.712142857	0		0	0	1	20	180	110	133.3333333	0	0	58.45	6.4	6.8	1	4.958	1.044	3.028448	1.942	1.860153257
55	2	1	0	0	87.3	106.5	0.81971831	1.626	86.5	32.71711684	4	5.333333333	2.506666667	0		0	0	1	11	149	95	113	0	0	142.6	5.3	5.9	0	7.758	1.316	5.224024	2.671	2.029635258
55	1	0	1	0	83.8	98.75	0.848607595	1.504	63.3	27.98388694	3	6.285714286	2.544285714	0		0	0	0	8	133	94	107	1	1	178.24	7.3	6.3	0	6.103	1.706	3.787784	1.336	0.783118406
55	1	0	0	0	90.8	120.1	0.756036636	1.543	81.6	34.27348815	4	5.285714286	2.484285714	0		0	0	0	18	140	82	101.3333333	0	0	66.87	5.3	6.2	0	4.765	0.823	2.313168	3.572	4.340218712
55	1	0	0	1	73.15	83.7	0.8739546	1.64	55.4	20.59785842	2	5.666666667	2.663333333	0		0	0	0	8	115	79	91	1	1	30.29	5.9	6.4	0	3.186	0.782	1.720456	1.499	1.916879795
55	1	0		0	116.95	139.55	0.838050878	1.63	109.9	41.36399563	6	8.476190476	3.437142857	0		0	0	0	20	120	93	102	0		66.56	4.8	6.5	1	6.18	1.274	3.691216	2.664	2.091051805
55	2	1		0	73.4	102.2	0.718199609	1.644	64.6	23.90170553	2	6.738095238	2.483571429	0		0	0	0	13	140	99	112.6666667	1	0	42.59	4.3	5	0	6.275	1.183	4.145344	2.076	1.754860524
55	1	0		0	60.65	81.8	0.741442543	1.569	40.8	16.57350165	1	8.857142857	3.47952381	0		0	0	0	13	160	105	123.3333333	1	1	541.91	4.5	4.9	0	5.777	1.321	3.764248	1.517	1.148372445
55	2	1		0	81.4	85.2	0.955399061	1.675	61.7	21.99153486	2	8	2.803333333	0		0	0	0	13	183	111	135	1	1	614.91	5.6	4.8	0	4.055	0.675	2.729744	1.426	2.112592593
55	1	0		0	68.7	81.9	0.838827839	1.77	53.6	17.10874908	1	9.238095238	3.248571429	0		0	0	0	7	130	79	96	1	1	58.19	4.2	5.9	0	4.511	2.399	1.700232	0.903	0.376406836
55	1	0	0	1	90.95	97.85	0.929483904	1.65	73.7	27.07070707	3	8.571428571	3.208571429	0		0	0	0	13	128	90	102.6666667	0	0	29.84	5	6.1	0	4.369	0.717	3.261664	0.856	1.193863319
55	2	1		0	97.25	103.15	0.942801745	1.67	80.1	28.72100111	3	9.80952381	3.517142857	0		0	0	0	2	128	91	103.3333333	0	0	55.24	5.4	5.5	0	4.286	2.1	1.627856	1.224	0.582857143
55	3	1		0	72.25	100.2	0.721057884	1.53	56.7	24.22145329	2	7.428571429	2.808095238	0		0	0	1	10	122	89	100	1	0	19.97	5.1	6.1	0	4.258	1.007	2.882552	0.808	0.802383317
55	3	1		0	83.5	112.35	0.743213173	1.534	72.8	30.93717544	4	9.19047619	3.362857143	0		0	0	0	4	134	89	104	0	0	24.74	4.2	5.9	0	4.115	1.339	2.351008	0.932	0.696041822
55	3	1		0	102.6	112.9	0.908768822	1.655	84.5	30.85039384	4	9.095238095	3.318095238	0		0	0	0	10	137	94	108.3333333	0	0	30.11	4.9	5.7	0	5.53	1.324	3.237	2.125	1.604984894
55	0			0	83.95	87.2	0.962729358	1.655	58.8	21.46749299	2	10.61904762	4.034285714	0		0	0	1	13	171	108	129	0	1	141.02	5	5.8	0	8.584	1.684	5.706648	2.617	1.554038005
55	1	0		0	71.9	89.75	0.801114206	1.533	50	21.27578998	2			0		0	0	1	5				1	0	26.88	4.5	6.4	0	7.215	1.874	4.84396	1.09	0.581643543
55	1	0	0	0	73.15	98.4	0.743394309	1.579	57.3	22.9821345	2	7	2.606666667	0		0	0	0	5	153	92	112.3333333	0	0	68.71	5.1	5	0	6.702	2.866	3.31844	1.135	0.396022331
55	2	1		0	66.3	94.1	0.704569607	1.522	49.2	21.23908475	2	8.095238095	2.984761905	0		0	0	0	4	104	74	84	0	0	29	5.1	5.1	0	2.81	1.16	1.29888	0.77	0.663793103
55	1	0		0	70.5	83.1	0.848375451	1.78	56.4	17.80078273	1	9.095238095	3.044761905	0		0	0	0	3	119	77	91	0	0	25	4.5	5.1	0	4.06	0.98	2.63768	0.97	0.989795918
55	1	0		0	73.9	91.35	0.808976464	1.533	54.7	23.27571424	2	7.238095238	2.718571429	0		0	0	0	8	143	90	107.6666667	1	0	165.39	4.8	5.2	0	6.273	2.011	3.873944	0.851	0.423172551
55	1	0	0	0	76.1	86.9	0.875719217	1.72	57.9	19.57138994	2	7.142857143	2.673809524	0		0	0	0	7	122	84	96.66666667	1	1	772.15	4.8	5.3	0	5.578	2.705	2.527352	0.758	0.280221811
55	1	0		0	97.85	118.85	0.823306689	1.512	85.5	37.39921895	5	8.952380952	3.387619048	0		0	0	0	8	159	93	115	0	0	119.27	4.5	5.7	0	5.602	1.438	3.635496	1.159	0.805980529
55	1	0	0	0	95.05	101.35	0.937839171	1.455	78.2	36.9386285	5	10.52380952	3.852857143	0		0	0	0	13	174	97	122.6666667	0	0	54.65	6.8	6.1	0	7.313	1.514	4.64532	2.53	1.671070013
55	1	0	0	0	70.9	87.4	0.811212815	1.708	61.9	21.21851159	2	7.761904762	2.964761905	0		0	0		7	120	79	92.66666667	0	0	31.95	5.1	4.9	0	6.808	1.776	4.467472	1.238	0.697072072
55	1	0		0	84.1	95.4	0.881551363	1.572	57	23.0658664	2			0		0	0	1	6	178	107	130.6666667	0	0	21.39	4.5	5.3	0	6.622	1.582	4.429416	1.339	0.846396966
55	3	1		0	102	125.75	0.811133201	1.545	89.8	37.62005006	5	2.333333333	1.096666667	0		0	0	0	13	117	82	93.66666667	1	1	50	5.5	6.4	0	4.06	0.73	2.74176	1.29	1.767123288
55	1	0	0	0	78.25	90.15	0.867997781	1.544	56	23.49056351	2	8.428571429	3.141428571	0		0	0	0	6	138	87	104	1	1	73	4.7	5.6	0	6.21	2.16	3.46632	1.28	0.592592593
55	1	0	0	0	89.65	99.45	0.901458019	1.63	71.4	26.87342392	3	9.428571429	3.748095238	0		0	0	1	13	125	97	106.3333333	0	0	71	5.8	5.6	0	4.34	1.08	2.83592	0.93	0.861111111
55	2	1	1	0	84.05	91.75	0.916076294	1.683	67.5	23.83063094	2	9.380952381	3.589047619	0		0	0	0	13	146	75	98.66666667	0	0	55.32	4.7	5.7	0	5.455	1.467	3.378328	1.337	0.911383776
55	1	0		0	56.8	80.9	0.70210136	1.526	37	15.88885702	1	9.428571429	3.338095238	0		0	0	0	3	89	61	70.33333333	1	0	26.32	3.8	6	0	4.874	2.404	2.190928	0.612	0.254575707
55	2	1		0	81.05	100.95	0.802872709	1.593	61.4	24.19562359	2	8.476190476	3.027142857	0		0	0	0	7	117	78	91	0	0	27.75	4.5	5.7	0	4.611	0.765	2.830488	2.227	2.911111111
56	1	0		1	71.5	75.85	0.942649967	1.604	40.8	15.85811034	1	8.428571429	3.278095238	1	0	1		0	10	103	71	81.66666667	1	1	23.05	4.1	5.6	0	4.467	1.177	2.646584	1.411	1.198810535
56	3	1	0	0	99.15	105.4	0.940702087	1.65	75.1	27.58494031	3	4.785714286	2.249285714	0		0	0	0	7	206	132	156.6666667	0	1	16.04	5	5.4	0	6.61	2.37	3.682768	1.222	0.515611814
56	2	1	0	1	72	80.3	0.896637609	1.6	40.6	15.859375	1	5.238095238	2.461904762	0		0	0	0	10	160	84	109.3333333	1	0	71		5.9		3.78	1.32	1.8672	1.3	0.984848485
56	2	1	0	0	84.15	120.2	0.700083195	1.564	81.1	33.15487209	4	6.785714286	3.189285714	0		0	0	0	5	131	89	103	0	0	27	3.5	5.9	0	3.67	1.24	2.20656	0.49	0.39516129
56	2	1	0	0	94.65	121.5	0.779012346	1.54	86	36.26243886	5	6	2.82	0		0	0	0	4	102	75	84	0	0	47	3.3	6.3	0	3.27	1.07	1.52512	1.48	1.38317757
56	2	1	0	0	72.9	81.25	0.897230769	1.54	43.2	18.21555068	1	6	2.82	0		0	0	0	8	168	90	116	1	1	313	6.1	5	0	4.91	2	2.49048	0.92	0.46
56	2	1	1	0	59.7	69.3	0.861471861	1.671	28.5	10.20685535	1	5.357142857	2.517857143	0		0	0	0	10	103	64	77	1	0			4.8		4.83	1.41	2.90928	1.12	0.794326241
56	3	1	0	0	95	101.2	0.938735178	1.63	77.6	29.20697053	3	5.357142857	2.517857143	0		0	0	0	25	136	90	105.3333333	0	1	64.43	7.2	6.3	0	6.33	0.666	4.05888	3.52	5.285285285
56	1	0		0	67.3	85.05	0.791299236	1.673	45.9	16.39912981	1	4.047619048	1.902380952	0		0	0	0	13	113	88	96.33333333	1	0	28	3.7	6	0	4.8	1.48	2.66792	1.43	0.966216216
56	2	1		0	78.05	108.25	0.721016166	1.547	66.5	27.78695885	3	6.880952381	2.550714286	0		0	0	0	8	143	98	113	1	0	71	3.7	5.5	0	5.67	2.05	3.22328	0.87	0.424390244
56	2	1		0	82.4	105.3	0.782526116	1.51	67.6	29.64782246	3	9.095238095	3.189428571	0		0	0	0	6	137	84	101.6666667	1	0	35		5.9		7.05	1.92	4.35936	1.69	0.880208333
56	2	1		0	62.4	77.15	0.808813999	1.603	43.5	16.92864556	1	5.666666667	2.663333333	0		0	0	0	13	141	89	106.3333333	1	1	81.76	5.5	5.9	0	5.412	3.036	2.178096	0.434	0.142951252
56	2	1	1	0	86	106.75	0.805620609	1.62	74	28.1969212	3	7.619047619	3.034285714	0		0	0	0	10	160	98	118.6666667	1	1	41.78	5.2	5.3	0	6.676	2.411	3.500744	1.676	0.695147242
56	2	1		0	86.4	108.1	0.799259944	1.685	76.6	26.97919327	3	7.761904762	3.101428571	0		0	0	0	15	151	83	105.6666667	0	0	32.25	5.5	5.9	0	7.293	1.25	4.732912	2.873	2.2984
56	1	0		0	93.7	105.2	0.890684411	1.613	75.6	29.05715304	3	5.857142857	2.752857143	0		0	0	0	10	135	90	105	0	0	31.31	7.7	6.8	1	5.024	1.708	3.018688	0.652	0.381733021
56	2	1	0	0	100.35	106.1	0.945805844	1.677	82.4	29.29955919	3	4.642857143	2.182142857	0		0	0	0	7	130	86	100.6666667	0	0	49.3	5.8	5.1	0	3.788	0.884	2.503176	0.879	0.994343891
56	3	1	0	0	92.65	121.55	0.762237762	1.468	75.5	35.03441261	5	5.19047619	2.43952381	0		0	0	1	6	116	80	92	1	0	58.18	8.1	5.7	0	7.048	1.777	4.44564	1.81	1.018570625
56	2	1		0	82.1	105.3	0.779677113	1.535	62.7	26.61036191	3	10.02380952	3.617857143	0		0	0	0	13	124	83	96.66666667	1	0	101.57	5.6	6.3	0	5.468	1.077	4.02392	0.805	0.747446611
56	3	1	1	0	66.7	83.1	0.802647413	1.568	47.8	19.44176905	2	6.285714286	2.954285714	0		0	0	1	6	140	82	101.3333333	0	0	71.48	5.2	6	0	5.24	2.273	2.4426	1.15	0.505939287
56	1	0		0	65.2	83	0.785542169	1.592	43	16.96611197	1	7.619047619	3.580952381	0		0	0	0	7	128	85	99.33333333	0	1	264.42	4	5.2	0	5.476	1.381	2.450664	3.606	2.61115134
56	2	1	0	0	97.85	103.5	0.945410628	1.6	82.3	32.1484375	4	5.80952381	2.73047619	0		0	0	1	27	159	101	120.3333333	0	0	42.79	8.2	9.7	1	5.083	0.77	3.665024	1.421	1.845454545
56	1	0		0	70.2	83	0.845783133	1.671	46.2	16.54584973	1	8.619047619	3.367619048	0		0	0	0	8	133	88	103	1	1	38.05	4.4	5.8	0	4.402	2.671	1.40952	0.705	0.263946088
56	1	0		0	68.35	81.7	0.836597307	1.645	49.9	18.44033222	1	8.333333333	3.096666667	0		0	0	1	7	193	119	143.6666667	1	1	59.31	5.8	5.1	0	3.904	2.502	1.103776	0.654	0.261390887
56	2	1	1	0	94.7	112.15	0.844404815	1.593	82.2	32.39218663	4	8.238095238	2.915238095	0		0	0	0	20	158	96	116.6666667	0	0	54.9		5.8		7.028	0.886	5.041216	2.414	2.724604966
56	2	1		0	94.9	117.2	0.809726962	1.557	90.4	37.28989885	5	6.666666667	2.45	0		0	0	0	27	149	117	127.6666667	0	0	23.9	5.1	5.8	0	8.026	0.812	6.45704	1.66	2.044334975
56	1	0		0	80.35	90	0.892777778	1.665	62.5	22.54506759	2	7.714285714	2.942380952	0		0	0	0	13	126	69	88	1	0	36.03				4.685	0.969	3.211208	1.107	1.142414861
56	2	1	0	0	73.15	82.05	0.891529555	1.646	53.4	19.70977177	2	7.333333333	2.626666667	0		0	0	0	10	138	94	108.6666667	1	1	30.67	5	4.9	0	2.74	1.064	1.350416	0.714	0.671052632
56	1	0		0	54.15	74.7	0.724899598	1.495	32.2	14.40699768	1	7.904761905	3.031904762	0		0	0	0	5	103	68	79.66666667	1	0	21.48	4.5	5.5	0	4.886	1.515	2.859824	1.121	0.739933993
56	1	0		0	65.8	87.85	0.749003984	1.485	49.5	22.44668911	2	7.19047619	2.55952381	0		0	0	0	2	115	78	90.33333333	1	0	59.71	4.4	5.9	0	4.022	2.419	1.003816	1.314	0.543199669
56	2	1		1	71.85	90.95	0.789994502	1.573	50.9	20.57123366	2	6.333333333	1.883333333	0		0	0	0	10	125	86	99	0	0	18.31	4.2	5.7	0	5.304	1.025	3.871792	0.893	0.871219512
56	2	1		0	91.05	93.35	0.975361543	1.755	73.7	23.9283772	2	8.80952381	3.32047619	0		0	0	0	20	158	102	120.6666667	1		269.29		5.8		4.658	1.506	2.501288	1.427	0.947543161
56	0			0	78.4	92.95	0.843464228	1.746	64.2	21.05942695	2	7.571428571	2.875238095	0		0	0	0	7	160	92	114.6666667	1	1	657.15	5.8	5.3	0	3.99	3.02	0.599272	0.813	0.269205298
56	1	0	0	0	65.4	79.05	0.827324478	1.607	49.4	19.12912898	2	8.047619048	2.962380952	0		0	0	0	13	176	106	129.3333333	1	1	38.71	3.3	5.6	0	4.691	2.368	1.761664	1.231	0.519847973
56	2	1		0	109.05	125.5	0.868924303	1.722	107.6	36.28657491	5	7.571428571	2.738571429	0		0	0	1	15	135	96	109	1	0	12.93	3.6	5.4	0	5.281	1.187	3.654416	0.964	0.812131424
56	2	1		0	75.25	93.8	0.802238806	1.457	53.2	25.0606614	3	9.761904762	3.494761905	0		0	0	0	6	118	88	98	1	0	41.82	4.6	5.4	0	6.548	1.762	4.262056	1.149	0.652099886
56	1	0		0	84.15	105.55	0.797252487	1.629	72	27.13253225	3	6.142857143	2.203809524	0		0	0	0	27	129	93	105	1	0	19.3	5.2	5.8	0	5.296	0.88	3.669072	1.638	1.861363636
56	1	0	0	0	62.9	84.95	0.74043555	1.626	46.2	17.47434449	1	8.142857143	2.87047619	0		0	0	0	7	97	72	80.33333333	1	0	22.34	5	5.7	0	4.322	0.969	2.897	1	1.031991744
56	1	0		0	61.55	79.5	0.774213836	1.5	42.3	18.8	2	8.80952381	3.457142857	0		0	0	0	11	165	95	118.3333333	0	0	22	5	6.2	0	5.88	1.5	3.92856	0.99	0.66
56	2	1		0	83	92.35	0.898754737	1.615	63.9	24.4994201	2	9.571428571	3.678571429	0		0	0	0	10	151	102	118.3333333	0	0	40	5.4	5.9	0	7.64	2.22	4.3256	2.4	1.081081081
56	2	1		0	72.45	86.25	0.84	1.603	58.8	22.88285883	2	8.095238095	3.121428571	0		0	0	0	4	125	85	98.33333333	0	0	60.92	4.1	5.5	0	7.218	2.14	4.453736	1.369	0.639719626
56	2	1	0	0	83.4	92.45	0.902109248	1.452	52.6	24.94896372	2	7.714285714	2.942380952	0		0	0	0	7	117	85	95.66666667	0	0	52.13	5.2	5.6	0	6.373	1.448	3.405152	3.333	2.30179558
56	1	0	1	0	93.1	98.15	0.948548141	1.506	64.1	28.26233799	3			0		0	0	0	15	161	87	111.6666667	0	0	33.81	5.4	6.4	0	7.655	1.387	5.02768	2.72	1.961067051
56	2	1		1	76.25	107.35	0.710293433	1.644	69.3	25.64068411	3	9.047619048	3.159047619	0		0	0	0	10	109	73	85	0	0	30.38	4.7	5.8	0	6.303	0.78	4.485144	2.276	2.917948718
56	1	0	0	1	79.55	85.15	0.934233705	1.759	57.7	18.64850985	2	3.333333333	1.566666667	0		0	0	1	5	111	70	83.66666667	0	0	91	4	6.1	0	2.79	0.2	1.84672	1.63	8.15
56	0		0	0	90.2	89.25	1.010644258	1.695	61.4	21.37120283	2	3.666666667	1.723333333	0		0	0	0	4	117	74	88.33333333	0	0	111	4.9	5.8	0	4.44	1.73	2.1628	1.2	0.693641618
56	2	1		0	82.9	100.5	0.824875622	1.622	67.9	25.80881559	3	8.80952381	3.183809524	0		0	0	0	13	128	91	103.3333333	0	0	19.75	5	5.8	0	7.553	1.404	5.564864	1.281	0.912393162
57	2	1	0	0	66	78	0.846153846	1.69	45.6	15.96582753	1	3.785714286	1.779285714	1	0	1		0	25	203	117	145.6666667	1	1	53	4.7	5.9	0	5.26	1.5	3.39976	0.79	0.526666667
57	2	1	0	0	71.95	85.45	0.842012873	1.77	56.4	18.00248971	1	5	2.35	1	0	1		0	8	130	86	100.6666667	1	1	32.54	3.2	5.2	0	3.326	1.087	1.839544	0.876	0.805887764
57	1	0		0	75.6	87.6	0.863013699	1.71	58.3	19.93775863	2	6.666666667	2.45	1	0	1		0	16	168	122	137.3333333	0	0	29.91	4.9	5.5	0	5.71	1.198	4.187784	0.711	0.593489149
57	2	1		0	104.7	106.05	0.987270156	1.685	91	32.05099983	4	5.380952381	2.529047619	0		0	0	0	4	168	113	131.3333333	0	1	57	4.7	5.3	0	3.17	1.69	1.08784	0.86	0.50887574
57	2	1	0	0	78.5	86	0.912790698	1.672	59.9	21.42665003	2	3.571428571	1.678571429	0		0	0	0	20	172	118	136	1	1
57	1	0	0	0	71.5	98	0.729591837	1.52	57	24.67105263	2	4.928571429	2.316428571	0		0	0	0	6	135	78	97	1	1	66	5.9	4.6	0	4.11	1.46	2.2168	0.95	0.650684932
57	2	1	0	0	99	108	0.916666667	1.535	79.05	33.54942758	4	4.238095238	1.991904762	0		0	0	0	18	125	87	99.66666667	1	0	32	3.4	5.4	0	4.62	0.09	4.0512	1.05	11.66666667
57	2	1	1	1	57.95	84.55	0.685393258	1.634	49.8	18.65199277	2	8.238095238	3.188571429	0		0	0	0	11	147	98	114.3333333	1	0	30	3.1	4.8	0	3.57	1.14	2.02416	0.89	0.780701754
57	2	1		0	101.8	118.4	0.859797297	1.486	88.7	40.16853576	6	6	2.82	0		0	0	0	13	133	92	105.6666667	1	1	102	5.4	6.4	0	6.25	1.31	3.7544	2.6	1.984732824
57	2	1	0	1	67.15	81.4	0.824938575	1.494	41.5	18.59289008	2	5.428571429	2.551428571	0		0	0	0	13	107	85	92.33333333	0	0	24.08	2.8	5.9	0	4.75	0.581	2.822888	2.952	5.080895009
57	2	1	0	0	96.65	102	0.94754902	1.59	74.6	29.50832641	3	6	2.82	0		0	0	0	15	234	118	156.6666667	0	0	50.92	4.2	6.2	0	5.261	1.027	3.127288	2.427	2.363193768
57	2	1		0	88.15	91.7	0.961286805	1.676	59.8	21.28889674	2	5.666666667	2.663333333	0		0	0	0	10	155	100	118.3333333	1	1	223	6.7	6.2	0	5.92	1.61	3.0788	2.7	1.677018634
57	1	0	0	0	64.75	81.3	0.796432964	1.723	46.8	15.76432204	1	6	2.82	0		0	0	0	7	103	73	83	1	1	57	4.3	5.4	0	2.79	0.96	1.374	1	1.041666667
57	2	1	1	0	74.95	81.7	0.917380661	1.645	53	19.585924	2	6.476190476	1.82447619	0		0	0	0	16	187	100	129	1	1	39		5.8		5.99	2.05	3.5068	0.95	0.463414634
57	1	0	0	0	74.25	79.75	0.931034483	1.701	49.4	17.07333342	1	5.095238095	2.394761905	0		0	0	0	7	161	107	125	1	1	60	4	4.1	0	3.87	1.8	1.74168	0.72	0.4
57	1	0		0	64.65	75.95	0.851217907	1.587	40.4	16.04085495	1	4.904761905	2.305238095	0		0	0	0	5	137	89	105	1	1	78.18	6	5.4	0	4.787	2.597	1.474992	1.568	0.603773585
57	1	0	0	0	76.8	103.45	0.742387627	1.566	63.8	26.01579869	3	4.571428571	2.148571429	0		0	0	1	8	142	103	116	1	0	17.3	4.3	5.2	0	4.568	1.612	2.573872	0.838	0.519851117
57	2	1	0	0	77.7	90.85	0.855255916	1.726	61.5	20.64398491	2	5.357142857	2.517857143	0		0	0	0	16	120	85	96.66666667	1	0	436.89	5.6	5.7	0	5.211	1.477	3.199568	1.172	0.793500339
57	2	1		0	98.5	105.5	0.933649289	1.611	81.8	31.51825921	4	7.023809524	2.617857143	0		0	0	0	24	169	101	123.6666667	1	1	32.56	5.3	6.6	1	2.586	1.061	1.127824	0.871	0.820923657
57	2	1		1	80.15	82.5	0.971515152	1.715	64.3	21.86163928	2	4.857142857	2.282857143	0		0	0	0	16	113	76	88.33333333	1	0	83.44	5.1	5.6	0	4.583	0.71	3.295704	1.266	1.783098592
57	2	1	0	1	75.55	92.65	0.815434431	1.515	54.5	23.74494875	2	5.857142857	2.752857143	0		0	0	0	15	103	71	81.66666667	1	0	33.13	6.3	7	1	6.94	1.126	5.277744	1.176	1.044404973
57	1	0		0	66.4	86.7	0.765859285	1.545	47.5	19.89924697	2	9.142857143	3.34047619	0		0	0	0	4	124	80	94.66666667	0	0	38.12	4.9	5.7	0	4.104	1.341	1.840968	2.022	1.507829978
57	2	1	0	0	70.4	84	0.838095238	1.618	48.2	18.41153525	1	9.19047619	3.362857143	0		0	0	0	16	172	101	124.6666667	1	1	42.05	4.4	4.9	0	5.364	3.37	1.75916	0.515	0.152818991
57	1	0		0	97.8	96.7	1.011375388	1.686	74.9	26.34915408	3	8.666666667	2.98	0		0	0	0	8	128	75	92.66666667	0	1	41.54	5.2	5	0	5.555	1.216	3.98788	0.77	0.633223684
57	1	0		0	79.85	85.9	0.929569267	1.511	46.5	20.36685747	2	8.476190476	3.027142857	0		0	0	0	7	129	91	103.6666667	1	1	743.01	3.9	5.6	0	4.956	2.233	2.333576	0.854	0.382445141
57	1	0		0	67.8	116.35	0.582724538	1.54	84.2	35.50345758	5	6.571428571	2.268571429	0		0	0	0	27	141	98	112.3333333	1	0	30.03	8.6	6.6	1	5.261	1.237	3.027184	2.186	1.767178658
57	1	0	0	1	83.2	91.3	0.91128149	1.703	64.2	22.13633569	2	7.071428571	2.298571429	0		0	0	0	13	109	76	87	1	1	64.23	4	6.5	1	2.296	0.574	1.368144	0.776	1.351916376
57	2	1		0	86.8	88.35	0.98245614	1.505	56.8	25.07698591	3	6.285714286	2.270952381	0		0	0	1	24	169	96	120.3333333	1	0	60.3	7.7	8.6	1	7.479	1.609	4.970312	1.973	1.22622747
57	1	0	0	0	62.2	80.5	0.772670807	1.484	37.8	17.16421706	1	9.19047619	3.362857143	0		0	0	0	8	124	84	97.33333333	1	0	42	4.6	5.7	0	4.868	1.391	3.22164	0.56	0.402588066
57	1	0		0	78.4	88.95	0.881394042	1.695	61.8	21.5104289	2	10.23809524	3.855238095	0		0	0	0	2	110	65	80	0	0	31.45	4.6	5.4	0	3.307	1.838	1.153904	0.691	0.375952122
57	1	0		0	68.05	87.1	0.781285878	1.593	48.3	19.03336513	2	11.14285714	4.143809524	0		0	0	0	6	122	90	100.6666667	0	0	31.12	4.9	4.7	0	6.162	2.381	3.315424	1.021	0.428811424
57	1	0		0	72.5	84.1	0.862068966	1.716	56.5	19.18730066	2	10.0952381	3.651428571	0		0	0	0	8	119	73	88.33333333	1	1	52	5.7	5.3	0	5.95	2.29	2.85288	1.77	0.772925764
57	0			0	94.55	118.9	0.795206056	1.605	89.3	34.66581264	4	7.238095238	2.718571429	0		0	0	0	20	174	105	128	0	0	25	7.3	5.8	0	4.5	0.6	3.33	1.25	2.083333333
57	1	0	0	0	61.45	76.55	0.802743305	1.612	38.1	14.66205691	1	5.047619048	1.689047619	0		0	0	0	10	133	105	114.3333333	0	0	105.55	4.7	5.2	0	5.269	2.294	2.563688	0.902	0.393199651
57	2	1		0	109.3	148.3	0.737019555	1.552	109.8	45.58467956	6			0		0	0	0	7	131	87	101.6666667	0	0	49.88	7.1	5.7	0	4.423	1.28	2.687	1	0.78125
57	1	0		0	82.6	89.8	0.919821826	1.55	58.3	24.26638918	2	8.285714286	3.210952381	0		0	0	1	6	117	74	88.33333333	0	0	38.92	5.9	5.5	0	6.64	1.145	4.844288	1.427	1.24628821
57	1	0		0	94.65	101.4	0.933431953	1.555	72.7	30.06585953	4	6.714285714	2.335714286	0		0	0	1	8	133	95	107.6666667	0		45.91		5.5		8.451	1.787	5.519896	2.509	1.404029099
57	2	1		0	98.5	104.65	0.94123268	1.505	67.2	29.6685467	3	9.523809524	3.656190476	0		0	0	0	18	152	96	114.6666667	0	0	66.02	5.4	5.7	0	11.089	1.07	8.284376	3.804	3.555140187
57	2	1	0	0	89.75	101.3	0.885982231	1.495	68.7	30.73791121	4	8	3.076666667	0		0	0	1	5	152	97	115.3333333	0	0	83	3.6	6	0	3.9	1.17	2.16912	1.23	1.051282051
57	1	0	0	0	103.85	127.3	0.815789474	1.491	86.5	38.90996324	5	6.333333333	2.293333333	0		0	0	0	13	121	90	100.3333333	0	0	25	4.5	5.6	0	3.11	0.8	1.79928	1.12	1.4
57	5	1	1	0	88.9	92.5	0.961081081	1.768	69.7	22.29812043	2	9.309727619	8.314965714	0		0	0	1	20	198	115	142.6666667	0	1		6.7	5.8	0	5.13	0.31	1.742	6.75	21.77419355
57	2	1		0	79.35	101.35	0.782930439	1.596	63	24.73288484	2	7.714285714	2.669047619	0		0	0	1	7	184	114	137.3333333	0	1	26.26	5.9	6.3	0	6.639	2.111	4.271728	0.562	0.266224538
58	2	1	0	0	67.25	72.75	0.924398625	1.53	38.5	16.44666581	1	5.571428571	2.618571429	2	1		1	0	2	116	79	91.33333333	0	0	31.85	4.6	5.1	0	3.514	1.734	1.396504	0.841	0.485005767
58	1	0		0	71.15	84.2	0.845011876	1.608	47.2	18.25449865	1	6.571428571	2.405238095	2	1		1	0	7	105	78	87	1	1	234.96	5.2	4.9	0	5.427	1.274	3.634528	1.137	0.892464678
58	2	1		0	87.55	100.5	0.871144279	1.721	76.5	25.8285303	3	9.476190476	3.497142857	2	1		1	0	7	148	93	111.3333333	0	0	38.66	5	6	0	7.245	2.096	4.500568	1.422	0.678435115
58	3	1	1	0	68.3	113.85	0.599912165	1.55	65.3	27.18002081	3	5.095238095	2.394761905	0		0	0	0	8	141	98	112.3333333	0	0	26				4.15	1.51	2.19312	0.98	0.649006623
58	2	1	0	0	65.2	83.9	0.777115614	1.675	45.6	16.25306304	1	3.714285714	1.745714286	0		0	0	0	3	132	80	97.33333333	0	0	29	4.7	5.9	0	3.68	1.59	1.76168	0.72	0.452830189
58	1	0	0	0	67.5	76.25	0.885245902	1.46	32.4	15.19984988	1	6.166666667	2.215	0		0	0	0	5	120	86	97.33333333	1	1	448	4.8	4.8	0	4.84	1.79	1.86896	2.59	1.446927374
58	2	1		0	73	82	0.890243902	1.667	50.7	18.24470139	1	5.571428571	2.618571429	0		0	0	0	3	106	78	87.33333333	1	1	60	3.4	5.6	0	3.63	2.3	0.92872	0.88	0.382608696
58	2	1		1	75.15	79.35	0.947069943	1.72	55	18.59113034	2	6.642857143	3.122142857	0		0	0	1	5	116	76	89.33333333	0	1	203	3.8	5.7	0	3.93	0.45	1.90224	3.46	7.688888889
58	2	1		0	63.45	76.85	0.825634353	1.613	43.6	16.757829	1	6.19047619	2.90952381	0		0	0	0	5	116	70	85.33333333	1	1	105	3.6	5.5	0	2.69	1.37	1.06464	0.56	0.408759124
58	3	1		0	85.25	90	0.947222222	1.678	66.5	23.6177071	2	6.714285714	2.954714286	0		0	0	0	20	162	97	118.6666667	1	1	63	5.4	6.3	0	7.07	2.45	3.64872	2.13	0.869387755
58	3	1		0	73	89.95	0.811561979	1.726	62.2	20.8789571	2	4.619047619	2.170952381	0		0	0	0	13	160	93	115.3333333	0	1	41	5.7	5.2	0	4.36	1.49	2.42768	0.97	0.651006711
58	2	1	0	0	105	148.2	0.708502024	1.58	117.9	47.22800833	6	6.428571429	3.021428571	0		0	0	0	7	152	111	124.6666667	0	0	42.79	4	5.8	0	5.188	1.618	3.033744	1.176	0.726823239
58	2	1	0	0	73.1	96.3	0.759086189	1.575	62.9	25.35651298	3	7	3.29	0		0	0	0	4	127	87	100.3333333	0	0	41.58	3.6	5.3	0	5.7	1.778	3.1696	1.65	0.928008999
58	3	1		0	86.05	88	0.977840909	1.639	65.7	24.45724096	2	10.57142857	3.478571429	0		0	0	0	25	154	100	118	1	1	17.48	4.9	5.7	0	4.612	0.977	2.794136	1.844	1.88741044
58	1	0		0	86.55	90.95	0.95162177	1.763	68.5	22.03869867	2	6.285714286	2.954285714	0		0	0	0	13	167	104	125	0	1
58	2	1		0	71.55	90.35	0.79192031	1.554	50.5	20.91170045	2	4	1.88	0		0	0	0	10	146	111	122.6666667	1	1	88	5.1	5.1	0	6.19	2.13	3.48544	1.26	0.591549296
58	2	1	0	0	79.8	122.7	0.650366748	1.628	81.3	30.67480033	4	6	2.82	0		0	0	0	7	184	117	139.3333333	0	0	47		5.8		6.62	1.68	4.16936	1.69	1.005952381
58	1	0	0	0	72.9	82.5	0.883636364	1.554	46.3	19.17250952	2	4.571428571	2.148571429	0		0	0	1	13	141	96	111	1	1	68.98	5.3	5.1	0	5.475	2.392	2.669864	0.906	0.378762542
58	2	1	0	1	73.4	85.6	0.857476636	1.587	54.6	21.67897723	2	5.571428571	2.618571429	0		0	0	0	8	128	84	98.66666667	1	0	21.92		5.8		3.785	0.579	2.532944	1.476	2.549222798
58	3	1		0	85.45	104.15	0.820451272	1.573	74.4	30.06875804	4	6.380952381	2.999047619	0		0	0	0	11				1	1	40.41	5.5	6.2	0	5.55	1.263	3.504504	1.716	1.358669834
58	1	0	0	0	70.6	92.6	0.762419006	1.604	58.7	22.81546757	2	6.619047619	3.110952381	0		0	0	0	4	97	72	80.33333333		0
58	2	1		0	80.75	89.1	0.906285073	1.6	59.7	23.3203125	2	4.571428571	2.148571429	0		0	0	0	7	116	90	98.66666667	0	0	98.55	5.1	5	0	6.217	2.589	3.094024	1.171	0.452298185
58	2	1	0	0	91.9	107.8	0.852504638	1.494	70.7	31.67511635	4			0		0	0	0	7	136	86	102.6666667	0	0	46.66	6.2	5.9	0	5.126	1.213	3.220792	1.518	1.251442704
58	3	1	0	0	67.75	80.75	0.839009288	1.645	50.5	18.66205966	2	5.095238095	2.394761905	0		0	0	0	4	175	82	113	0	0	26.84	5.1	5.2	0	3.635	2.161	1.2118	0.575	0.266080518
58	1	0		0	98.2	95.25	1.030971129	1.52	59.5	25.75311634	3	8.80952381	3.183809524	0		0	0	0	20	136	92	106.6666667	1	0	29.46	5.5	6.6	1	8.679	1.941	5.767632	2.128	1.096342092
58	2	1	0	0	101.45	123.6	0.82079288	1.645	98	36.21548212	5	5.666666667	1.98	0		0	0	0	24	123	79	93.66666667	0	0	41.89	6.1	7.3	1	4.726	0.41	3.011384	2.861	6.97804878
58	2	1		0	93.95	110.8	0.847924188	1.644	81.5	30.15462849	4	7.238095238	2.718571429	0		0	0	0	4	111	83	92.33333333	0	0	34.43	5.1	5.9	0	3.799	1.295	2.070344	0.951	0.734362934
58	2	1	0	0	94.2	106.55	0.884091976	1.663	78.9	28.52939124	3	7.904761905	2.621904762	0		0	0	0	11	146	101	116	0	0	24.97	4.5	5.6	0	4.424	1.23	2.58068	1.345	1.093495935
58	1	0	0	0	81.6	97.55	0.836494106	1.502	54.8	24.29073707	2	8.285714286	2.937619048	0		0	0	0	7	131	87	101.6666667	1	0	33.25	4.8	5.7	0	4.056	1.212	2.439072	0.888	0.732673267
58	2	1		0	92.35	100.9	0.915262636	1.65	76.6	28.1359045	3	7.476190476	2.83047619	0		0	0	0	16	142	84	103.3333333	0	1	76.42	4.4	5.8	0	5.273	1.133	3.247152	1.958	1.72815534
58	1	0		0	91.35	96.25	0.949090909	1.545	65.5	27.44001424	3	7.761904762	2.828095238	0		0	0	0	13	165	99	121	0	0	69.1	5.1	5.9	0	7.064	1.995	4.361744	1.551	0.777443609
58	1	0		0	67	75.95	0.882159315	1.652	46.4	17.00191711	1	8.761904762	3.434761905	0		0	0	0	10	154	78	103.3333333	1	1	114.12	6.8	5.5	0	4.48	2.114	2.012144	0.776	0.367076632
58	1	0		0	78.95	87.25	0.90487106	1.659	58	21.07342964	2	7.571428571	2.875238095	0		0	0	0	20	143	89	107	1	1	52.8	5.6	8.4	1	5.795	2.417	2.91972	1.005	0.415804717
58	1	0	1	0	84.7	88.4	0.958144796	1.452	58.6	27.87	3	8.714285714	3.139047619	0		0	0	0	8	118	84	95.33333333	0	0	187.68	5.9	5.6	0	5.354	1.261	2.767408	2.907	2.305313243
58	2	1		0	68.55	88.2	0.777210884	1.496	47.4	21.17947325	2	9.571428571	3.678571429	0		0	0	0	6	129	100	109.6666667	0	0	23.8	4.9	5.9	0	4.72	2.183	2.197736	0.744	0.340815392
58	1	0		0	70.15	83.4	0.841127098	1.545	45.9	19.22895655	2	9.476190476	3.497142857	0		0	0	0	5	130	85	100	0	0	22	4.4	4.9	0	4.2	2.08	1.86464	0.56	0.269230769
58	1	0		0	90	102.95	0.874210782	1.603	74	28.79815567	3	8.476190476	3.027142857	0		0	0	0	13	138	86	103.3333333	0	0	80	5.6	6	0	4.5	0.78	2.06472	3.63	4.653846154
58	1	0	0	1	72.9	78.55	0.928071292	1.68	50.6	17.92800454	1	10.04761905	4.039047619	0		0	0	0	8	92	52	65.33333333	1	1	170	4.1	4.8	0	5.25	2.67	1.82304	1.66	0.621722846
58	0		0	1	104.25	108.5	0.960829493	1.742	94.5	31.14121172	4	5.857142857	1.932857143	0		0	0		16	140	91	107.3333333	0	0	103	5.5	5.5	0	5.79	1.09	3.86552	1.83	1.678899083
58	1	0	0	0	86.9	95.4	0.910901468	1.634	68.3	25.5809459	3	6.857142857	2.53952381	0		0	0	0	7	126	85	98.66666667	0	0	24	4.3	4.5	0	2.91	0.85	1.77272	0.63	0.741176471
58	1	0	0	0	89.1	100	0.891	1.524	66.2	28.50283478	3	8	2.94	0		0	0	0	18	140	107	118	1	1	84.29	6.3	6.2	0	4.445	1.133	1.994616	2.889	2.549867608
58	2	1		0	73.1	94.4	0.774364407	1.65	57	20.93663912	2			0		0	0	0	6	118	85	96	0	0	61.38	5.1	5.5	0	7.566	1.893	5.048736	1.369	0.723190703
58	1	0	0	0	75.7	85.65	0.883829539	1.608	50.3	19.45341699	2	7.952380952	2.917619048	0		0	0	0	13	99	66	77	1	1	22.88	4.7	5.1	0	5.307	1.307	3.495664	1.106	0.846212701
58	1	0		0	82.45	106.5	0.774178404	1.58	66	26.43807082	3	6.571428571	2.405238095	0		0	0	0	5	134	89	104	1	0	35.69	4.9	6.2	0	4.482	2.007	1.880376	1.304	0.649725959
58	2	1	0	0	101.05	123.2	0.820211039	1.613	94.7	36.39831207	5	8.952380952	3.387619048	0		0	0	1	6	128	98	108	0	0	35	5.1	6.1	0	3.7	1.49	1.68104	1.16	0.77852349
58	2	1		0	83.45	98.9	0.843781598	1.599	67.1	26.24373191	3	9.523809524	3.382857143	0		0	0	0	10	152	87	108.6666667	0	0	38	4.7	6.4	0	6.98	1.39	4.6552	2.05	1.474820144
59	1	0	0	0	57.2	76.4	0.748691099	1.47	33.1	15.3176917	1	7.238095238	2.718571429	2	1		1	0	10	158	108	124.6666667	1	0	36.91	5	5.5	0	5.848	2.242	3.288168	0.697	0.31088314
59	1	0	0	0	89.2	114.8	0.777003484	1.49	72.6	32.70122967	4	6.142857143	2.887142857	1	0	1		0	27	177	111	133	1	1	54	10.6	8.1	1	6.15	1.126	4.335896	1.509	1.340142096
59	2	1	0	0	86	105.5	0.815165877	1.482	66.7	30.36892553	4	5.571428571	2.618571429	1	0	1		0	7	148	93	111.3333333	1	1	37.84	5.5	6.3	0	4.178	1.757	1.920312	1.098	0.624928856
59	2	1	0	0	82.4	91.8	0.897603486	1.72	64	21.63331531	2	5.714285714	2.685714286	0		0	0	0	6	154	110	124.6666667	0	1	188.17	5	5	0	5.159	1.827	2.91476	0.915	0.500821018
59	2	1	0	0	98.1	120.55	0.81377022	1.86	84.8	24.51150422	2	6.214285714	2.920714286	0		0	0	0	6	126	86	99.33333333		1		5.2	6.1	0
59	3	1		0	83.65	114.1	0.733128834	1.552	76.7	31.84284993	4	5.928571429	2.786428571	0		0	0	0	13	120	73	88.66666667	1	1	19	4.6	6.5	1	3.48	1.2	1.6644	1.35	1.125
59	1	0		0	60.65	78.65	0.771137953	1.663	43.4	15.69297313	1	5.5	2.585	0		0	0	0	10	152	115	127.3333333	1	1	15	3.6	5	0	2.67	1.3	1.13288	0.52	0.4
59	2	1	0	0	74.1	79.8	0.928571429	1.64	52.9	19.66835217	2	5.523809524	2.596190476	0		0	0	0	13	204	114	144	1	1	161	4.9	5.6	0	4.62	1.56	2.38512	1.48	0.948717949
59	2	1		0	76.25	95.4	0.799266247	1.611	61.7	23.77355248	2	5.571428571	2.618571429	0		0	0	1	8	123	77	92.33333333	1	1	379	7.1	5.8	0	3.52	0.95	0.9056	3.65	3.842105263
59	1	0		0	66.45	84	0.791071429	1.846	50.2	14.73127455	1	5.642857143	2.652142857	0		0	0	0	3	109	72	84.33333333	1	1	26	4.2	5.5	0	3.8	1.95	1.4852	0.8	0.41025641
59	2	1	0	0	73.55	81.65	0.900796081	1.673	48.7	17.39951246	1	5.071428571	2.383571429	0		0	0	0	7	125	76	92.33333333	1	1	60	4.1	5.1	0	4.68	2.63	1.54384	1.11	0.422053232
59	3	1		0	75.2	94.4	0.796610169	1.63	60.5	22.77089842	2	6.142857143	2.887142857	0		0	0	1	11	207	136	159.6666667	1	1	29		5.7		3.86	1.24	2.28712	0.73	0.588709677
59	2	1		0	81.2	116.5	0.696995708	1.574	81.9	33.0578379	4	5.333333333	2.506666667	0		0	0	1	27	153	94	113.6666667	0	0	19	4.4	6.9	1	4.28	0.52	2.76592	2.18	4.192307692
59	1	0	0	0	91.1	85.9	1.060535506	1.65	55.7	20.45913682	2	5.357142857	2.517857143	0		0	0	0	5	137	91	106.3333333	1	1	426	5.2	5.4	0	3.8	2.28	1.178	0.75	0.328947368
59	2	1	0	0	88.9	94.5	0.940740741	1.59	65.1	25.75056366	3	9.333333333	3.293333333	0		0	0	0	8	137	87	103.6666667	0	0	36.43	8.3	7.9	1	6.034	1.676	3.642536	1.569	0.936157518
59	2	1	0	0	141.2	144.1	0.979875087	1.65	121.9	44.77502296	6	5.333333333	2.506666667	0		0	0	0	6	127	88	101	0	0	57.44	4.9	6.1	0	3.485	1.048	1.976896	1.009	0.96278626
59	1	0		0	88.55	85.05	1.041152263	1.68	63.6	22.53401361	2	5.642857143	2.652142857	0		0	0	0	13	129	90	103	0	0	42	4.8	5.7	0	7.82	2.41	4.78072	1.38	0.572614108
59	1	0		0	65.25	80.6	0.80955335	1.734	47.2	15.69798148	1	5.357142857	2.517857143	0		0	0	0	10	109	77	87.66666667	1	1	73	5.1	5.5	0	6.31	2.2	3.53544	1.26	0.572727273
59	2	1		0	57	69.8	0.816618911	1.55	29.2	12.15400624	1	4.714285714	2.215714286	0		0	0	0	7	146	94	111.3333333	1	1	88	4	5.5	0	4.98	2.25	2.31504	0.91	0.404444444
59	1	0	1	1	68.65	91.05	0.753981329	1.42	46.8	23.20968062	2	8	2.94	0		0	0	0	15	151	112	125	0	0	28	4.7	5.4	0	5.35	1.16	3.8252	0.8	0.689655172
59	1	0	0		133	125.1	1.06314948	1.558	120.3	49.55993415	6	5.238095238	2.461904762	0		0	0	0	7	117	78	91	1	0	30.1	5.6	6.2	0	5.077	0.973	3.442344	1.451	1.491264132
59	1	0	0	0	107.15	137.9	0.777012328	1.478	100	45.77740098	6			0		0	0	0	15	164	110	128	1	0	52.55	5	5.8	0	5.681	1.509	3.359864	1.781	1.180251822
59	2	1	0	0	68.2	79.5	0.857861635	1.587	44.2	17.54964823	1	5.19047619	2.43952381	0		0	0	0	8	159	98	118.3333333	1	1	487.93	7	5	0	3.047	1.261	1.34596	0.965	0.765265662
59	0			0	91.1	109.15	0.834631241	1.626	71.3	26.96798186	3	5.523809524	2.596190476	0		0	0	0	10	154	97	116	0	0	54.51	6.3	5.6	0	5.566	1.559	3.287432	1.578	1.0121873
59	2	1	0	0	81.8	104.6	0.782026769	1.586	74.7	29.6971133	3	5.785714286	2.719285714	0		0	0	0	24	143	93	109.6666667	0	0	23.78	7	7.4	1	6.107	0.984	4.589936	1.169	1.18800813
59	1	0		1	88.55	96.7	0.915718718	1.591	74.4	29.39223263	3	5.357142857	2.517857143	0		0	0	0	18	135	88	103.6666667	1	1	157.85	5.3	5.4	0	4.663	0.512	2.76932	3.03	5.91796875
59	2	1		0	65.5	94.5	0.693121693	1.57	51	20.69049454	2	6.19047619	2.90952381	0		0	0		10	114	87	96	1	0	23.67	5.6	5.7	0	4.745	1.24	3.106456	0.874	0.70483871
59	2	1	0	1	71.8	81.55	0.880441447	1.677	51.4	18.27666678	1	10.14285714	3.947142857	0		0	0	0	8	119	85	96.33333333	1	1	68.87	4.7	5.5	0	3.071	1.135	1.618624	0.696	0.613215859
59	1	0	0	0	75.55	94.45	0.799894124	1.606	60.8	23.57287197	2	8.904761905	3.501904762	0		0	0	0	4	116	82	93.33333333	0	0	20.81	5.4	5.1	0	4.579	1.717	2.176632	1.503	0.875364007
59	1	0		0	68.25	87	0.784482759	1.58	47.6	19.06745714	2	9	3.41	0		0	0	0	25	138	82	100.6666667	1	1	28.33	5.1	5.6	0	7.422	1.505	5.180104	1.616	1.073754153
59	2	1		0	61.3	84.2	0.728028504	1.646	48.5	17.9011972	1	8.904761905	3.365238095	0		0	0	0	10	140	105	116.6666667	1	0	15.44		5.6		3.264	1.534	1.462328	0.587	0.382659713
59	2	1		0	71.4	95.35	0.748820136	1.582	54.5	21.77627257	2	8.285714286	3.484285714	0		0	0	0	4	105	68	80.33333333	0	0		4.5	5.4	0
59	1	0		0	79.9	102.55	0.779132131	1.69	71.4	24.99912468	3	8.571428571	3.345238095	0		0	0	0	15	172	101	124.6666667	0	0	79.4	5	6.4	0	7.299	1.394	4.764088	2.502	1.794835007
59	1	0		0	73.95	90.05	0.821210439	1.688	59.9	21.0223827	2			0		0	0	0	16	134	83	100	0	0	37.46		5.5		6.645	1.159	4.833008	1.432	1.235547886
59	3	1	0	0	95.7	120.6	0.793532338	1.612	89.2	34.32691538	4	5.238095238	2.325238095	0		0	0	0	8	121	98	105.6666667	0	0
59	1	0		0	99.3	109.6	0.906021898	1.554	82.4	34.12126964	4	8.333333333	3.096666667	0		0	0	0	6	129	85	99.66666667	0	0
59	2	1		0	75.1	90.6	0.828918322	1.575	53.5	21.56714538	2	9	3.273333333	0		0	0	0	18	156	94	114.6666667	0	0	50.36	4.2	5.8	0	4.346	0.88	2.71588	1.645	1.869318182
59	2	1		0	75.65	87.7	0.862599772	1.762	59	19.00378916	2	9.476190476	3.77047619	0		0	0	0	3	141	85	103.6666667	0	0	52.03	4.7	4.6	0	3.698	1.692	1.68452	0.705	0.416666667
59	2	1		0	61.6	77.25	0.797411003	1.423	35.5	17.53147888	1	8.523809524	3.186190476	0		0	0	0	7	118	83	94.66666667	0	0	37.09	4.4	5.6	0	4.779	1.283	3.030424	1.021	0.795791115
59	2	1		0	92.9	101	0.91980198	1.567	73.7	30.01	4	8.095238095	2.984761905	0		0	0	1	13	142	99	113.3333333	1	0	17.2	4.4	5.4	0	4.376	1.194	2.74652	0.955	0.799832496
59	1	0		0	93.1	122.85	0.757834758	1.46	72.1	33.82435729	4	9.666666667	3.586666667	0		0	0	1	7	153	113	126.3333333	0	0	39.57	5.7	5.4	0	5.288	1.748	3.231288	0.677	0.387299771
59	1	0	0	0	62.4	83.15	0.750450992	1.577	45.7	18.37607748	1	8.761904762	3.161428571	0		0	0	0	6	105	77	86.33333333	1	0	47.41	5	5.7	0	5.62	1.482	3.552496	1.284	0.866396761
59	1	0	0	0	73.25	105	0.697619048	1.526	61.1	26.2380855	3	8.095238095	2.848095238	0		0	0	1	7	138	87	104	0	0	518.4	5.1	5.9	0	6.015	1.475	4.005568	1.172	0.794576271
59	2	1	0	0	73.9	80.4	0.919154229	1.667	51.7	18.60455743	2	8.380952381	3.119047619	0		0	0	0	8	178	103	128	0	0	17.48	5.7	5.5	0	4.106	1.108	2.55112	0.98	0.884476534
59	1	0	0	1	82.65	98.35	0.84036604	1.6	65.2	25.46875	3	7.666666667	2.92	0		0	0	0	13	120	86	97.33333333	1	0	54	4.7	5.8	0	4.05	0.69	2.06496	2.84	4.115942029
59	1	0	0	0	75.8	86.65	0.874783612	1.521	51.2	22.1315348	2	6.619047619	2.290952381	0		0	0	0	11	139	94	109	0	0	20.34	5.4	6	0	4.752	1.089	2.66436	2.19	2.011019284
59	2	1		1	72	81.95	0.878584503	1.644	51.8	19.16576388	2	7.571428571	2.465238095	0		0	0	0	5	139	90	106.3333333	0	0	41.21	4.5	6	0	3.833	1.191	2.228864	0.906	0.76070529
59	1	0	0	0	84.6	97.35	0.869029276	1.546	56.3	23.55534208	2	8.761904762	3.434761905	0		0	0	0	13	136	88	104	0	0	423.47	4.8	5.5	0	4.233	0.728	2.05948	3.17	4.354395604
59	1	0	1	0	60	71.6	0.837988827	1.532	36.1	15.38118059	1			0		0	0	0	8	90	62	71.33333333	1	0	47.68	4.6	5.6	0	1.566	0.149	0.9952	0.925	6.208053691
59	1	0	1	0	70.45	85.7	0.822053676	1.492	42.1	18.91230441	2	7.19047619	2.55952381	0		0	0	0	3	106	76	86	1	0	73.71	5	5.7	0	5.103	1.685	2.790544	1.376	0.816617211
59	2	1	0	0	64.25	83.1	0.773164862	1.62	44.9	17.10867246	1	6.857142857	2.53952381	0		0	0	0	7	115	70	85	0	0	40.8	4.8	4.6	0	6.66	2.83	3.447872	0.838	0.296113074
59	1	0		0	66.3	79	0.839240506	1.63	68.4	25.74428846	3	7.19047619	2.696190476	0		0	0	0	13	118	70	86	1	0	45.36	4.9	5.5	0	5.525	1.554	3.332144	1.401	0.901544402
59	1	0		0	91.6	96.5	0.949222798	1.594	69.1	27.19577336	3	9.285714286	3.407619048	0		0	0	0	13	132	84	100	0	0		4.5	5.8	0	4.26	0.73
59	0			1	87.6	99.3	0.882175227	1.568	61.2	24.89197209	2	9.428571429	3.611428571	0		0	0	0	5	128	94	105.3333333	0	1	529.01	5.2	5.5	0	4.759	1.801	2.322792	1.393	0.773459189
59	2	1		0	75.65	86	0.879651163	1.701	54.6	18.87052642	2	8	3.076666667	0		0	0	0	13	157	96	116.3333333	0	1	29.73	3.7	5.8	0	4.365	0.912	3.121944	0.726	0.796052632
60	1	0		0	64.45	78.85	0.817374762	1.632	41.4	15.54390138	1	4.619047619	2.170952381	2	1		1	0	7	137	68	91	0	1	173	2.5	4.9	0	4.52	2.5	1.44544	1.26	0.504
60	2	1		0	80.45	83.4	0.964628297	1.596	50.4	19.78630787	2	3.785714286	1.779285714	1	0	1		0	16	184	102	129.3333333	1	1	137	5	5.1	0	3.79	1.02	2.21368	1.22	1.196078431
60	1	0		0	86.25	99	0.871212121	1.624	69.1	26.20028392	3	5.476190476	2.573809524	1	0	1		0	7	137	95	109	0	1	241.11	6	5.4	0	4.897	1.894	2.636376	0.804	0.424498416
60	1	0		0	61.2	89.6	0.683035714	1.83	52.2	15.58720774	1	6.047619048	2.159047619	1	0	1		0	7	129	76	93.66666667	1	0	23.83		5.4		6.604	2.009	3.97028	1.37	0.681931309
60	3	1	1	1	66.65	92.9	0.717438105	1.56	46.9	19.27186062	2	7.738095238	2.953571429	0		0	0	0	6	192	130	150.6666667	0	0	43.11	4.1	5.3	0	4.302	1.939	1.906544	1.001	0.516245487
60	2	1	0		79.95	90.05	0.887840089	1.53	52.9	22.59814601	2	3.714285714	1.745714286	0		0	0	0	11	138	81	100	1	1	45.15		5.3		6.957	1.479	4.751592	1.593	1.077079108
60	1	0	0	0	70.25	81.5	0.86196319	1.651	48.9	17.93968085	1	5.214285714	2.450714286	0		0	0	0	7	179	105	129.6666667	1	1	132				3.68	1.74	1.5752	0.8	0.459770115
60	2	1	1	1	93.15	92.5	1.007027027	1.604	73.3	28.49018352	3	10.77148571	6.802914286	0		0	0	0	10	160	96	117.3333333	0	1	74	4.5	5.1	0	3.76	0.73	2.3232	1.55	2.123287671
60	1	0		0	68.2	74.7	0.912985274	1.74	48.6	16.05231867	1	5.428571429	2.551428571	0		0	0	0	10	151	93	112.3333333	1	1	71	5	5.6	0	4.42	1.9	2.18712	0.73	0.384210526
60	1	0	0	0	63.4	72.05	0.879944483	1.616	40.9	15.6617611	1	4.071428571	1.913571429	0		0	0	0	20	159	110	126.3333333	1	1	493	5	5.1	0	5.64	2.47	2.86448	0.67	0.271255061
60	2	1	0	0	88.4	102	0.866666667	1.46	58.7	27.53799962	3	6.380952381	2.999047619	0		0	0	0	6	115	65	81.66666667	0	0	33.1	3.4	6.1	0	8.123	1.391	4.96956	3.865	2.778576564
60	1	0	1	0	79.05	118.4	0.667652027	1.614	92.2	35.39352844	5	5.642857143	2.242142857	0		0	0	0	7	167	102	123.6666667	0	0	24	4.1	5.6	0	6.25	2.55	3.23488	1.02	0.4
60	1	0	0	0	68.05	81.15	0.838570548	1.622	48.8	18.54889839	2	9.428571429	3.338095238	0		0	0	0	25	157	104	121.6666667	1	1	90	5.4	5.5	0	6.58	3.05	3.18344	0.76	0.249180328
60	1	0	0	0	79.05	68.2	1.159090909	1.687	55.4	19.46612911	2	5.571428571	2.618571429	0		0	0	0	10	138	103	114.6666667	1	1	50	6.3	5.8	0	4.03	1.5	2.01016	1.14	0.76
60	1	0	0	0	62.25	84.25	0.738872404	1.613	42.3	16.25816896	1	5.857142857	2.752857143	0		0	0	1	8	186	105	132	1	1	115	4.7	5.3	0	4.83	1.69	2.7752	0.8	0.473372781
60	2	1	0	0	86.7	105.05	0.825321276	1.589	74.4	29.46626845	3	3.785714286	1.779285714	0		0	0	0	15	103	80	87.66666667	0	0	29	4.9	5.6	0	5.52	0.78	3.8052	2.05	2.628205128
60	1	0		0	69	79.65	0.866290019	1.598	47.1	18.44451998	1	6.047619048	2.842380952	0		0	0	0	16	130	72	91.33333333	1	1	28.01	5.1	5.5	0	4.58	1.473	2.754968	0.772	0.524100475
60	1	0		0	82.15	103.35	0.794871795	1.587	63.7	25.2921401	3	5.428571429	2.551428571	0		0	0	0	8	127	71	89.66666667	1	1
60	1	0		0	91.2	101.7	0.896755162	1.801	77.9	24.01651744	2	4.428571429	2.081428571	0		0	0	0	25	187	132	150.3333333	1	1		6.1	5.6	0
60	1	0	1	0	67.75	90.2	0.751108647	1.544	52.7	22.10629816	2	7.428571429	3.081428571	0		0	0	0	7	96	65	75.33333333	1	0	21.79	4.8	6.6	1	3.704	1.545	1.729904	0.941	0.609061489
60	1	0		0	68	82.75	0.821752266	1.68	52.3	18.5303288	2	5.285714286	2.484285714	0		0	0	0	13	108	72	84	1	1	43.77	5.8	6.3	0	5.104	1.545	2.838976	1.579	1.022006472
60	1	0		0	105.05	122.95	0.854412363	1.534	93.3	39.64888006	5	4.928571429	2.316428571	0		0	0	0	8	143	71	95	0	0	35.68	4.7	5.6	0	3.879	1.248	1.94472	1.505	1.205929487
60	3	1		0	81.25	99.3	0.818227593	1.748	69.2	22.64765485	2	12.52844762	8.337019048	0		0	0	0	13	149	89	109	0	0
60	2	1		1	68.1	81.7	0.833537332	1.57	45.3	18.37802751	1	9.19047619	3.49952381	0		0	0	0	13	135	79	97.66666667	1	0	16.11	4.3	5.5	0	6.986	1.054	3.89824	4.46	4.231499051
60	1	0		0	81.35	97.15	0.8373649	1.572	64.7	26.18178169	3	9.523809524	3.656190476	0		0	0	0	15	146	88	107.3333333	1	0	25.05	4.5	5.7	0	4.598	1.121	2.76564	1.56	1.39161463
60	1	0		0	66.9	83.35	0.802639472	1.596	50	19.62927369	2	10.83333333	3.861666667	0		0	0	0	18	144	98	113.3333333	1	1	138.32	5.9	5.2	0	7.085	1.275	4.492616	2.889	2.265882353
60	1	0		0	85.55	91.05	0.93959363	1.694	65.4	22.79034693	2	7.166666667	2.548333333	0		0	0	0	13	132	83	99.33333333	1	1	30.14	4.4	5.6	0	3.907	0.833	2.618456	0.999	1.199279712
60	3	1		0	67.95	82	0.828658537	1.608	50.2	19.41474221	2	10.65463333	4.084633333	0		0	0	0	10	137	81	99.66666667	1	0	48.21	3.7	5.7	0	5.006	1.896	2.677256	0.949	0.500527426
60	2	1		0	73.2	99.55	0.73530889	1.622	63.5	24.13637393	2	6.714285714	2.472380952	0		0	0	0	11	155	99	117.6666667	0	0	25.68	4.1	5.9	0	4.693	1.144	2.608728	2.062	1.802447552
60	1	0		0	95.65	98.9	0.967138524	1.722	80.3	27.08003685	3	7.523809524	2.57952381	0		0	0	0	37	146	89	108	1	1	53.18	5.2	5.5	0	7.793	0.975	5.15816	3.64	3.733333333
60	2	1	0	0	110	122.7	0.896495518	1.524	89.4	38.49174365	5	9.428571429	3.474761905	0		0	0	0	18	138	88	104.6666667	0	0	40.59	5.7	6	0	5.293	0.885	3.590392	1.793	2.025988701
60	3	1		0	69.6	87.35	0.796794505	1.768	56.3	18.01125079	1	7.952380952	2.917619048	0		0	0	0	10	126	76	92.66666667	1	1	34.99	4.7	5.4	0	6.722	1.908	4.374872	0.963	0.504716981
60	1	0	0	0	80.5	91.4	0.880743982	1.551	52.5	21.82406808	2	7	2.606666667	0		0	0	0	10	145	96	112.3333333	1	1	229.01	5.3	5	0	6.679	2.004	4.011976	1.454	0.725548902
60	2	1		0	104.9	98.5	1.064974619	1.692	82.9	28.95701647	3	6.333333333	2.293333333	0		0	0	0	16	158	107	124	0	0	384.78	10.1	12.2	1	5.746	1.715	3.282704	1.641	0.956851312
60	1	0	0	0				1.576	63.1	25.40486743	3	6.666666667	2.313333333	0		0	0	0	10	156	98	117.3333333	0	0	327.84	6	5.5	0	5.817	1.714	2.69396	3.09	1.802800467
60	1	0	0	0	77	91.3	0.843373494	1.472	53.6	24.73712193	2	8.476190476	3.163809524	0		0	0	0	5	110	77	88	0	0	19.26	5.2	5.7	0	5.048	1.065	3.31268	1.47	1.38028169
60	1	0		0	74.8	95.5	0.783246073	1.43	53.9	26.35825713	3	9.904761905	3.971904762	0		0	0	0	15	158	103	121.3333333	0	0		4.2	5.3	0	2.81	0.6
60	1	0	1	0	78.75	90	0.875	1.535	52	22.06919967	2	4	1.88	0		0	0	1	6	118	74	88.66666667	1	0		5.3	5.1	0	5.239	1.495	3.157128	1.287	0.860869565
61	1	0	0	0	70.8	76.3	0.927916121	1.48	35.3	16.11577794	1	9.476190476	3.77047619	2	1		1	0	6	127	90	102.3333333	0	1			5.2		4.203	2.768	1.087528	0.762	0.275289017
61	1	0	0	0	63.4	75.7	0.837516513	1.567	38.9	15.84205834	1	6	2.136666667	2	1		1	0	13	104	63	76.66666667	0	0	46	5.2	7.1	1	5.02	1.42	3.01632	1.28	0.901408451
61	2	1	0	0	69.85	106.95	0.653108929	1.527	57.1	24.488266	2	4.428571429	2.081428571	1	0	1		1	27	160	101	120.6666667	1	0	15	3.4	5.4	0	4.15	0.83	2.91416	0.89	1.072289157
61	2	1	0	1	73.75	82	0.899390244	1.647	51.5	18.9854122	2	5.071428571	2.383571429	1	0	1		0	13	137	91	106.3333333	1	1	179.21	6.1	5.3	0	5.016	1.629	2.914128	1.037	0.636586863
61	2	1		0	72.5	96.1	0.754422477	1.49	54	24.32322868	2	4.071428571	1.913571429	0		0	0	0	8	147	106	119.6666667	0	0	25	4.6	5.7	0	7.02	1.73	4.36432	2.03	1.173410405
61	2	1		0	89.75	92.25	0.972899729	1.65	69.9	25.67493113	3	3.928571429	1.846428571	0		0	0	0	31	151	110	123.6666667	1	1	285	5	5.4	0	5.59	1.52	3.57752	1.08	0.710526316
61	2	1		0	60.45	75.5	0.800662252	1.605	39.75	15.43075087	1	5.285714286	2.484285714	0		0	0	0	8	171	97	121.6666667	1	1	49	4	5.9	0	3.26	2.1	0.91832	0.53	0.252380952
61	2	1	1	0	52.15	73	0.714383562	1.693	40.5	14.12996568	1	10.11904762	3.397285714	0		0	0	0	8	120	77	91.33333333	0	0			6.4
61	2	1		0	84.15	88.35	0.9524618	1.637	69.9	26.08433787	3	4.571428571	2.148571429	0		0	0	0	10	156	99	118	1	1	164	5	5.5	0	6.13	2	3.35936	1.69	0.845
61	2	1		0	96.25	123.5	0.779352227	1.645	95.2	35.18075406	5	4.833333333	2.271666667	0		0	0	0	18	189	126	147	0	1	42	3.5	5.9	0	5.41	1.15	3.77208	1.07	0.930434783
61	2	1	1	1	65.45	83.15	0.78713169	1.708	50.5	17.31074047	1	8.166666667	3.155	0		0	0	0	7	149	107	121	0	0	34	3.9	5.8	0	4.93	1.78	2.70768	0.97	0.54494382
61	2	1		0	82.4	90.1	0.914539401	1.698	63.7	22.09347656	2	6.19047619	2.90952381	0		0	0	0	20	147	97	113.6666667	1	1	86	4.8	6.2	0	4.89	1.36	2.90528	1.37	1.007352941
61	2	1		0	108	122.5	0.881632653	1.591	103.7	40.96739951	6	6.285714286	2.954285714	0		0	0	1	11	120	82	94.66666667	1	1	69	4.8	4.3	0	6.52	1.36	4.67208	1.07	0.786764706
61	3	1		0	66.4	79.4	0.83627204	1.685	45.9	16.16638343	1	4.571428571	2.148571429	0		0	0	0	5	128	85	99.33333333	1	1	103	6	5.7	0	3.87	2.16	1.03968	1.47	0.680555556
61	0			0	93.45	90.25	1.035457064	1.672	72.2	25.82644628	3	9.166666667	3.351666667	0		0	0	0	31	128	80	96	1	0	90.94	4.2	6.6	1	6.878	1.267	4.89964	1.56	1.231254933
61	2	1		0	92.5	126.5	0.731225296	1.475	83.2	38.24188452	5	5.476190476	2.573809524	0		0	0	0	7	123	89	100.3333333	0	0	65.72	3.5	6.4	0	8.046	2.091	5.29608	1.445	0.691056911
61	2	1	0	0	88.2	101.45	0.86939379	1.572	68.3	27.63857325	3	4.952380952	2.327619048	0		0	0	0	10	143	94	110.3333333	1	0	31	4.7	5.5	0	5.92	1.66	3.462	1.75	1.054216867
61	1	0	0	0				1.793	61.5	19.12998091	2	2.928571429	1.376428571	0		0	0	0	7	149	94	112.3333333	0	1	50	4.6	5.1	0	3.25	1.47	1.33768	0.97	0.659863946
61	2	1	0	0	88.25	113.1	0.780282935	1.623	83.2	31.58539312	4	5.071428571	2.383571429	0		0	0	0	4	109	78	88.33333333	1	0	37	4.4	5.9	0	3.92	1.33	2.18872	0.88	0.661654135
61	1	0	1	1	71.65	80.8	0.886757426	1.6	51.6	20.15625	2	9.595238095	2.947428571	0		0	0	0	25	135	91	105.6666667	1	1	83	4.3	5.8	0	7.4	2.1	4.69808	1.32	0.628571429
61	0			0	76.4	83.75	0.912238806	1.775	66.9	21.23388217	2	5.047619048	2.372380952	0		0	0	1	25	175	117	136.3333333	1	1	127.65	6.1	5.8	0	6.627	2.933	3.29044	0.885	0.301738834
61	2	1	0	0	90.3	120.05	0.752186589	1.64	92.8	34.50327186	4	5.523809524	2.596190476	0		0	0	0	13	174	103	126.6666667	0	0	40.18	3.2	7.3	1	5.007	1.824	2.790384	0.861	0.472039474
61	2	1		0	101.6	119.25	0.851991614	1.608	79.8	30.86247865	4	6.904761905	3.245238095	0		0	0	0	24	145	92	109.6666667	0	0	50.26	8.1	6.5	1	4.947	0.957	2.755152	2.708	2.829676071
61	2	1	0	0	73.5	83.6	0.879186603	1.634	53.3	19.96287579	2	5.857142857	2.752857143	0		0	0	0	5	131	72	91.66666667	1	1	226.67	4.6	5.2	0	3.961	1.679	1.997456	0.624	0.371649792
61	2	1	0	1	69.65	80.1	0.869538077	1.646	50.2	18.52866185	2	5.642857143	2.652142857	0		0	0	0	4	100	73	82	0	1	345.61	4.5	5.2	0	3.745	1.436	1.76636	1.19	0.828690808
61	1	0		0	87.5	109.4	0.799817185	1.525	76.5	32.89438323	4	9.571428571	3.541904762	0		0	0	0	13	139	91	107	1	0
61	2	1		0	84.7	98.15	0.86296485	1.69	71.2	24.92909912	2	8.19047619	2.892857143	0		0	0	0	16	104	72	82.66666667	1	0	87.42	5	5.8	0	4.778	1.13	3.000024	1.421	1.257522124
61	3	1	0	0	84.75	91.45	0.926735921	1.556	59.3	24.49263486	2	6.547619048	2.052380952	0		0	0	0	27	134	95	108	1	0	50.8	13.9	9.9	1	7.463	1.365	5.208344	1.951	1.429304029
61	2	1		0	103	104.7	0.983763133	1.582	79.6	31.8053449	4	7.380952381	2.375714286	0		0	0	1	11	165	92	116.3333333	1	0	121.19	5	6.3	0	6.385	1.715	3.409616	2.764	1.611661808
61	1	0		0	74.2	83.2	0.891826923	1.602	52.4	20.41767391	2	7.80952381	2.85047619	0		0	0	0	13	144	90	108	1	0	145	5.5	5.7	0	4.39	1.98	2.01784	0.86	0.434343434
61	0		0	0	103.8	139.25	0.745421903	1.518	103.6	44.95895542	6	10.85714286	4.00952381	0		0	0	0	10	113	83	93	0	0	71	3.8	5.9	0	4.89	1.11	3.36504	0.91	0.81981982
61	1	0		0	67	81	0.827160494	1.495	41.8	18.70225165	2	7.571428571	3.148571429	0		0	0	0	11	168	106	126.6666667	1	1		3.4	5.6	0	3.31	1.38
61	1	0	0	0	55.85	76.4	0.731020942	1.583	37.5	14.96474904	1	6.904761905	2.561904762	0		0	0	0	5	109	72	84.33333333	1	0		4.7	6.1	0	3.048	1.249	1.280984	1.136	0.909527622
61	2	1		0	84.9	101.1	0.839762611	1.468	57.9	26.8674502	3	7.714285714	2.669047619	0		0	0	0	6	124	92	102.6666667	0	0	31	4.4	5	0	4.51	1.79	2.3552	0.8	0.446927374
61	1	0		0	87.25	94.25	0.925729443	1.638	65.3	24.338028	2	7.916666667	3.720833333	0		0	0	0	25	143	85	104.3333333	1	0	163	5	5.4	0	5.187	0.903	3.459096	1.809	2.003322259
61	1	0		0	60.8	89.85	0.676683361	1.549	43	17.92113948	1			0		0	0	0	10	132	90	104	0	0
62	1	0		0	79.15	86.75	0.912391931	1.728	60.8	20.36179698	2	5.214285714	2.450714286	1	0	1		0	20	193	128	149.6666667	1	1	35	4.5	5.2	0	5.52	1.7	3.022	1.75	1.029411765
62	2	1		0	63.4	82.1	0.772228989	1.64	45.2	16.80547293	1	9.857142857	3.402857143	1	0	1		0	16	134	93	106.6666667	1	1	47.58		5.6		6.116	2.781	3.086024	0.546	0.196332255
62	1	0		0	94.65	114.15	0.829172142	1.526	72.6	31.17651404	4	9.285714286	3.544285714	1	0	1		1	20	178	95	122.6666667	1	0	24.59	5.6	5.9	0	4.239	1.016	2.623816	1.314	1.293307087
62	1	0	0	0	99.3	107.05	0.927603923	1.589	71.9	28.47613846	3			1	0	1		0	15	139	78	98.33333333	0	0	96.32	18	12.8	1	5.94	1.501	3.1166	2.9	1.932045303
62	3	1		0	84.3	113.05	0.745687749	1.57	83.2	33.75390482	4	5.333333333	2.506666667	0		0	0	0	13	154	91	112	1	0	35.24		5.4		4.669	1.46	2.779448	0.942	0.645205479
62	2	1		0	94	112	0.839285714	1.672	80.2	28.68810238	3	5.428571429	2.551428571	0		0	0	0	15	133	92	105.6666667	1	0	87	4.3	6	0	4.66	1.25	2.78072	1.38	1.104
62	2	1	0	0	74.5	90.65	0.82184225	1.795	64.8	20.11157579	2	6.894428571	3.941571429	0		0	0	0	5	155	101	119	0	0	70	3.5	5.4	0	3.78	1.76	1.678	0.75	0.426136364
62	2	1	0	0	82.9	83.7	0.990442055	1.645	56	20.69456121	2	5.357142857	2.517857143	0		0	0	1	8	179	110	133	0	1	57	4.9	5.4	0	3.71	1.51	1.90816	0.64	0.42384106
62	2	1		0	84.1	104.55	0.804399809	1.59	67.4	26.6603378	3	4.952380952	2.327619048	0		0	0	0	7	157	77	103.6666667	0	1	31	4.3	5.2	0	7.05	1.7	4.78	1.25	0.735294118
62	2	1	0	0	98	126.85	0.772566023	1.495	92.1	41.20759276	6	5.380952381	2.529047619	0		0	0	0	11	185	104	131	1	0	143	6.3	5.8	0	6.94	2.22	3.81712	1.98	0.891891892
62	2	1	0	0	84.25	111.5	0.755605381	1.644	74.3	27.49066132	3	6.142857143	2.887142857	0		0	0	1	8	127	72	90.33333333	0	0	29	5.6	5.5	0	5.35	1.52	3.24176	1.29	0.848684211
62	3	1	0	0	78.35	95.4	0.821278826	1.602	59.7	23.26212085	2	5	2.35	0		0	0	0	7	133	83	99.66666667	0	0	29.65	7.1	6	0	4.888	1.465	2.788704	1.391	0.949488055
62	0		0	0	84.25	107.5	0.78372093	1.574	75.5	30.47456363	4	6	2.82	0		0	0	0	13	166	111	129.3333333	0	0	31.87	4.8	5.3	0	7.173	1.507	5.027144	1.401	0.929661579
62	2	1		0	74	91.75	0.80653951	1.552	56.4	23.41508131	2	4.857142857	2.282857143	0		0	0	1	11	134	89	104	0	0	23.62	4.7	6.4	0	6.193	1.038	4.6192	1.175	1.131984586
62	2	1	0	0	86.7	99.55	0.870919136	1.575	69.1	27.85588309	3	5.666666667	2.663333333	0		0	0	0	13	150	97	114.6666667	0	0	18.6		4.3		4.665	1.117	3.204176	0.754	0.675022381
62	3	1		0	83.1	92.1	0.90228013	1.692	68.4	23.89215834	2			0		0	0	0	8	104	71	82	0	0	43.84	3.4	5.5	0	5.136	1.227	3.432936	1.044	0.850855746
62	2	1	0	0	81.25	92.15	0.881714596	1.521	59.6	25.76248973	3	3.928571429	1.846428571	0		0	0	0	8	142	82	102	1	1	30	4.5	5.1	0	4.79	1.65	2.2964	1.85	1.121212121
62	2	1	0	0	61.65	77.05	0.800129786	1.486	32.7	14.80846809	1	5.19047619	2.43952381	0		0	0	0	13	141	89	106.3333333	1	1	105		4.9		8.9	3.07	5.15968	1.47	0.478827362
62	0			0	89	96.1	0.926118626	1.561	64.1	26.30584298	3	4.761904762	2.238095238	0		0	0	0	20	130	87	101.3333333	1	1	32.37	4.6	5.2	0	4.701	1.133	2.75176	1.79	1.579876434
62	1	0		0	81.15	93.45	0.868378812	1.639	60.2	22.40983114	2	7.880952381	3.020714286	0		0	0	0	10	141	87	105	1	1	55.15	5.6	4	0	4.127	1.403	1.924632	1.753	1.249465431
62	3	1		0	85.65	91.5	0.936065574	1.616	67	25.65618567	3	5.380952381	2.529047619	0		0	0	0	27	162	99	120	0	0	29.45	12	9.1	1	4.53	1.021	2.764808	1.632	1.598432909
62	1	0			74.85	125.4	0.596889952	1.578	76.6	30.76201445	4	5.238095238	2.461904762	0		0	0	1	11	164	111	128.6666667	0	0
62	1	0	0	0	87	93	0.935483871	1.54	60.4	25.46803846	3	5.785714286	2.719285714	0		0	0	0	13	127	78	94.33333333	1	0	36.61	5.1	5.9	0	4.427	0.917	2.709264	1.756	1.914940022
62	1	0	0	0	74.4	87.25	0.852722063	1.595	50.2	19.73251049	2	5.071428571	2.383571429	0		0	0	0	16	111	83	92.33333333	1	1	119.35	5.2	5.6	0	4.141	1.132	2.624136	0.844	0.745583039
62	1	0		0	90.7	104.6	0.867112811	1.724	82.1	27.62285948	3	6.80952381	2.517142857	0		0	0	0	20	152	92	112	1	1	272.7	5.9	5.3	0	4.422	1.469	2.094808	1.882	1.281143635
62	1	0		0	60.7	78.05	0.777706598	1.63	36.5	13.73781475	1	7.19047619	2.55952381	0		0	0	0	8	124	94	104	1	1	159.24	5.4	5.5	0	5.168	2.032	2.840056	0.649	0.319389764
62	2	1		0	76.9	87	0.883908046	1.64	58.3	21.67608566	2	9.333333333	3.02	0		0	0	0	13	160	105	123.3333333	0	0	46.26	4.4	5.4	0	5.432	2.133	2.840264	1.006	0.471636193
62	2	1		0	70.7	93.4	0.756959315	1.55	51	21.22788762	2			0		0	0	0	7	93	60	71	1	1	22.45	4.1	5.4	0	4.744	1.207	3.142104	0.866	0.717481359
62	2	1		0	74.6	87.95	0.84820921	1.702	56.4	19.46973285	2	10.33333333	3.763333333	0		0	0	0	25	116	74	88	1	0	27.43	4.8	5.6	0	7.253	1.328	5.48724	0.96	0.722891566
62	2	1		0	79.6	90	0.884444444	1.582	55.8	22.2957066	2	6.80952381	2.517142857	0		0	0	1	31	148	94	112	1	1	84.53	6.3	6	0	6.018	1.013	3.840832	2.553	2.52023692
62	0			0	96.55	118	0.818220339	1.582	93	37.159511	5	7.80952381	2.987142857	0		0	0	0	18	173	93	119.6666667	0	0	33.07	5.2	5.1	0	5.731	1.037	3.919256	1.699	1.638379942
62	2	1	0	0	89.4	96.95	0.922124807	1.64	72.7	27.03004164	3	10.38095238	3.785714286	0		0	0	0	25	133	73	93	0	0	35.56	5.6	5.5	0	6.903	0.862	5.20652	1.83	2.122969838
62	1	0	0	0	71.3	88.55	0.805194805	1.737	54.8	18.16272141	1	9.285714286	3.544285714	0		0	0	0	16	139	97	111	0	0	52	5.1	5.6	0	4.2	1.02	2.73768	0.97	0.950980392
62	1	0		0	94.7	91.15	1.038946791	1.484	58.5	26.56366926	3	9.047619048	3.159047619	0		0	0	1	27	159	95	116.3333333	0	0	33.93	4.7	6.5	1	5.421	1.004	3.912664	1.106	1.101593625
62	3	1		0	119.4	122.75	0.972708758	1.638	105.9	39.47009442	5	2	0.94	0		0	0	1	25	163	114	130.3333333	0	0	39.72	5.9	5.7	0	6.175	0.914	3.937232	2.903	3.176148796
62	1	0	0	1	73.65	98.4	0.74847561	1.594	54.9	21.60706161	2			0		0	0	1	18	190	109	136	0	0	21.99	4.7	5.5	0	5.994	1.156	4.080128	1.662	1.437716263
63	1	0		0	63.4	72.95	0.869088417	1.613	37.1	14.25952881	1			2	1		1	0	10	101	80	87	1	0	59.91	5.4	5.9	0	4.039	0.744	2.89828	0.87	1.169354839
63	1	0	0	0	101.95	105.45	0.966808914	1.657	88	32.05071005	4	5.333333333	2.506666667	1	0	1		0	31	192	109	136.6666667	1	1	109.28	5.9	4.5	0	7.43	1.828	5.145544	1.001	0.547592998
63	3	1	0	0	99.45	137.8	0.721698113	1.73	100.7	33.64629623	4	5.071428571	2.383571429	0		0	0	0	8	139	101	113.6666667	0	1	784	6	4.7	0	3.95	1.38	1.79024	1.71	1.239130435
63	2	1	0	0	102.4	117.1	0.874466268	1.602	92.6	36.08161459	5	5.428571429	2.551428571	0		0	0	0	10	174	108	130	1	1	54	3.7	6.3	0	4.64	2.16	2.14256	0.74	0.342592593
63	3	1		0	89.25	107.95	0.826771654	1.78	86.3	27.23772251	3	7.465857143	4.210142857	0		0	0	0	8	149	81	103.6666667	0	0	36	4.4	5.3	0	3.79	1.1	2.28872	0.88	0.8
63	3	1		0	91	108.5	0.838709677	1.513	63.4	27.69563977	3	5.80952381	2.73047619	0		0	0	0	18	102	74	83.33333333	1	0	25	4.6	7.4	1	7.35	1.52	4.6444	2.6	1.710526316
63	2	1	0	0	103.8	126.95	0.817644742	1.593	103	40.58874967	6	5.523809524	2.596190476	0		0	0	0	5	119	87	97.66666667	0	0	121		3.9		5.45	1.78	2.25184	3.11	1.747191011
63	2	1	0	0	98.85	125.65	0.786709113	1.556	81.9	33.82709604	4	5.571428571	2.618571429	0		0	0	0	7	140	91	107.3333333	0	0	64	4.5	5.6	0	6.2	1.64	3.97632	1.28	0.780487805
63	2	1	0	0	93	96	0.96875	1.65	73.8	27.10743802	3	5.952380952	2.797619048	0		0	0	0	13	144	78	100	0	0	175.48	6	7.3	1	4.393	1.671	2.188024	1.171	0.700777977
63	3	1		0	80.4	88.35	0.910016978	1.646	64.9	23.95438553	2	6.285714286	2.686285714	0		0	0	1	7	143	88	106.3333333	0	0	37.23	5.2	4.8	0	3.942	1.217	2.253496	1.034	0.849630238
63	1	0		0	73.3	80.9	0.90605686	1.681	56	19.81767035	2	7.595238095	2.886428571	0		0	0	0	8	134	80	98	1	1	38.93	4.3	5.8	0	3.668	1.416	1.968368	0.622	0.439265537
63	2	1	0	0	59.6	78.85	0.755865568	1.604	41.8	16.24678951	1	5	2.35	0		0	0	0	8	122	81	94.66666667	0	1	30.72	5.2	5.6	0	6.692	1.538	4.215096	2.059	1.338751625
63	1	0		1	68.35	89.5	0.763687151	1.598	48.9	19.14940609	2	8.571428571	3.208571429	0		0	0	0	10	157	89	111.6666667	1	1	70.69	5	5.7	0	7.153	1.936	4.654752	1.233	0.636880165
63	1	0	0	0	73.3	90.15	0.813089296	1.703	58.7	20.23992064	2	7.380952381	2.785714286	0		0	0	0	13	148	88	108	0	0	16.53	3.6		0	4.505	1.318	2.786632	0.878	0.66616085
63	2	1		0	81	100	0.81	1.632	65.9	24.74258699	2	9.714285714	3.609047619	0		0	0	0	15	127	72	90.33333333	1	0	21.11	4.6	5.6	0	5.204	1.057	3.316168	1.822	1.723746452
63	1	0	0	0	76.4	89.25	0.856022409	1.801	61.2	18.86791871	2	9.428571429	3.611428571	0		0	0	0	10	119	76	90.33333333	1	1	59.83	5.9	5.4	0	5.534	1.838	3.223128	1.037	0.564200218
63	1	0	0	0	80.9	100.7	0.803376365	1.592	65.8	25.96209692	3	8.285714286	3.074285714	0		0	0	0	8	165	118	133.6666667	0	0	47.02	5.6	5.8	0	6.528	1.607	4.532488	0.852	0.53018046
63	1	0		0	57.65	72.3	0.797372061	1.484	30	13.62239449	1	9.619047619	3.427619048	0		0	0	0	7	142	86	104.6666667	0	0	17.46	4.3	5.3	0	4.058	0.906	2.83052	0.705	0.778145695
63	1	0	0	0	75	96.5	0.777202073	1.603	59.5	23.15527382	2	10.19047619	4.106190476	0		0	0	0	10	122	81	94.66666667	0	1	46	4.2	5.5	0	6.21	1.23	3.2244	3.85	3.130081301
63	1	0		1	75.1	85.25	0.880938416	1.674	54.5	19.44847688	2	9.714285714	3.609047619	0		0	0	1	25	191	114	139.6666667	0	0	25.11	4.9	5.1	0	4.605	0.886	2.899568	1.797	2.028216704
64	1	0		0	90.35	95.75	0.943603133	1.864	73.9	21.26927186	2	7.952380952	2.917619048	2	1		1	0	10	111	79	89.66666667	1	1	131.28	5.4	5.4	0	4.107	0.848	2.348824	1.996	2.353773585
64	1	0	0	0	80.65	90.95	0.886750962	1.567	54.5	22.19517172	2	7.19047619	2.696190476	2	1		1	0	13	157	105	122.3333333	1	1	586	4.1	5	0	3.47	1.21	1.77208	1.07	0.884297521
64	2	1		0	78.55	92.45	0.849648459	1.544	53.7	22.5257725	2	8.80952381	3.32047619	1	0	1		0	8	139	92	107.6666667	1	1	92.7	3.7	5.8	0	4.981	2.098	2.390976	1.079	0.514299333
64	3	1	0	0	101.5	108	0.939814815	1.587	84	33.35227266	4	6.476190476	2.907142857	1	0	1		1	20	166	92	116.6666667	0	0	37.94	5.4	6	0	4.68	0.984	2.629416	2.339	2.37703252
64	1	0		0	105.25	118.8	0.885942761	1.58	80.6	32.28649255	4	3.857142857	1.812857143	0		0	0	0	10	134	84	100.6666667	1	1	126.23	5.3	5.4	0	4.321	1.556	2.4572	0.675	0.433804627
64	2	1	0	0	96	132.05	0.726997349	1.573	92.7	37.46470255	5	7.238095238	2.855238095	0		0	0	0	10	133	93	106.3333333	0	0	29	4.1	5.8	0	3.66	1.12	2.05664	1.06	0.946428571
64	2	1	0	0	122.1	124.8	0.978365385	1.616	110	42.12209587	6	5.714285714	2.685714286	0		0	0	1	27	203	122	149	0	0	53	6.5	6.7	1	4.16	0.97	2.78872	0.88	0.907216495
64	2	1		0	58.45	75.2	0.777260638	1.613	37.5	14.41327036	1	5	2.35	0		0	0	0	10	121	84	96.33333333	1	1	104	4.1	5.9	0	5.45	2.63	2.46432	0.78	0.296577947
64	1	0	1	0	84.6	96.6	0.875776398	1.436	59.7	28.95112546	3	8.619047619	3.171952381	0		0	0	0	15	167	95	119	1	1
64	3	1	0	0	91.25	101.25	0.901234568	1.762	76.2	24.54387685	2	5.476190476	2.573809524	0		0	0	0	16	130	88	102	0	0	43.92	4.8	6.2	0	6.792	1.529	4.429888	1.827	1.194898627
64	1	0	0	0	73.65	86.9	0.847525892	1.602	49.7	19.3656182	2	5.761904762	2.708095238	0		0	0	0	24	178	78	111.3333333	1	0	15	4.3	5.9	0	5.55	0.93	3.81744	1.76	1.892473118
64	2	1	0	0	75.9	86.35	0.878980892	1.758	53.5	17.31075622	1			0		0	0		10	143	93	109.6666667	0	0	102.9	5.4	5.2	0	5.399	2.587	2.470456	0.749	0.289524546
64	1	0	1	0	78	92.9	0.839612487	1.778	68.8	21.76330883	2	8.19047619	2.892857143	0		0	0	0	10	182	111	134.6666667	0	1	57.24	5.2	5.5	0	4.957	1.79	2.493032	1.478	0.825698324
64	1	0	0	0	69	79.25	0.870662461	1.651	48.6	17.82962146	1	5.238095238	2.461904762	0		0	0	0	5	114	73	86.66666667	0	0	57.72	4.9	5.4	0	4.219	2.292	1.527544	0.876	0.382198953
64	2	1	0	0	64.85	78.3	0.828224777	1.44	42.2	20.35108025	2	5.523809524	2.596190476	0		0	0	0	7	137	92	107	0	0	97.34	5.4	5.7	0	6.164	3.329	2.418216	0.914	0.274556924
64	0			0	73.5	91.75	0.801089918	1.568	54.7	22.24821689	2	6	2.82	0		0	0	0	20	136	90	105.3333333	1	0	22.21	5.4	5.6	0	5.396	1.027	3.700504	1.466	1.427458617
64	1	0		0	77.4	94.55	0.81861449	1.617	62.2	23.78868003	2	8.738095238	3.491904762	0		0	0	0	16	191	113	139	1	0	24.29	4.9	5	0	3.058	1.039	1.475448	1.192	1.147256978
64	1	0		0	67.6	82.2	0.822384428	1.638	47.8	17.81558558	1	10.19047619	3.832857143	0		0	0	0	8	148	111	123.3333333	0	0	22.02	4.5	5.4	0	3.984	1.357	2.245328	0.837	0.616801769
64	1	0		0	69.6	94.6	0.735729387	1.577	53.3	21.43205536	2	8.380952381	3.119047619	0		0	0	1	7	139	89	105.6666667	1	1	213.37	5.4	5.4	0	5.965	1.959	3.464728	1.187	0.605921388
64	1	0		0	62.9	82.3	0.764277035	1.594	42.8	16.84484949	1	8	3.076666667	0		0	0	0	7	120	87	98	1	1	61.35	3.1	5.2	0	3.55	0.904	1.970208	1.482	1.639380531
64	2	1		1	54.5	72.9	0.747599451	1.47	30.8	14.25332038	1	5.714285714	2.002380952	0		0	0	0	7	83	67	72.33333333	0	0	38.44				3.525	0.263	2.204992	2.318	8.813688213
64	1	0		0	72.5	89.05	0.814149354	1.79	61.3	19.13173746	2			0		0	0	0	13	122	90	100.6666667	1	0	47.09	4.2	5.2	0	4.998	1.853	2.660272	1.063	0.573664328
64	1	0	0	0	69.7	81.35	0.856791641	1.654	48.6	17.76500192	1	8.666666667	3.39	0		0	0	0	10	137	88	104.3333333	1	1	72.62	5.2	5.4	0	4.426	2.478	1.631992	0.693	0.279661017
64	1	0	0	0	88.6	105.8	0.837429112	1.542	70.7	29.73381715	3	3.666666667	1.723333333	0		0	0	0	10	134	99	110.6666667	1	1	112	4.2	5.6	0	5.41	1.98	2.89192	1.18	0.595959596
64	1	0		0	73.5	84	0.875	1.662	48.2	17.44958085	1	9	3.41	0		0	0	0	7	140	97	111.3333333	1	1	174	3.3	5.1	0	3.12	1.97	0.7396	0.9	0.456852792
64	1	0	0	0	83.75	102.1	0.820274241	1.535	65.9	27.96846651	3	6.023809524	2.147857143	0		0	0	0	10	118	81	93.33333333	1	0		3.8	5.3	0
64	1	0		0	69.3	102.5	0.676097561	1.604	62.7	24.37018427	2	9.047619048	3.295714286	0		0	0	0	7	117	80	92.33333333	0	0	29	3.6	5.3	0	4.29	1.54	2.44904	0.66	0.428571429
64	1	0		0	88.8	91.45	0.971022417	1.753	68.3	22.22577285	2	8.571428571	3.208571429	0		0	0	0	20	177	113	134.3333333	0	1	351.4	4.7	5.2	0	7.255	2.14	4.670856	0.974	0.455140187
65	2	1	0	0	73.75	81.25	0.907692308	1.655	52.2	19.05787643	2	6.333333333	2.976666667	2	1		1	0	8	141	85	103.6666667	0	0	364	6.1	4.6	0	3.49	1.02	1.85896	1.34	1.31372549
65	1	0		0	70.6	103.1	0.684772066	1.565	58.3	23.80344803	2	6.714285714	2.472380952	1	0	1		0	15	152	89	110	0	0	21.77	4.9	5.3	0	6.196	1.111	4.47852	1.33	1.197119712
65	3	1	1	0	105	110	0.954545455	1.72	95.2	32.17955652	4	5.095238095	2.394761905	0		0	0	0	20	160	99	119.3333333	0	1			4.8
65	2	1	1	0	107.3	132.3	0.811035525	1.595	105.8	41.58764163	6	7.547619048	2.590714286	0		0	0	0	8	149	97	114.3333333	0	0	32	4.8	6.3	0	2.54	1.28	0.87696	0.84	0.65625
65	2	1	0	0	88.65	92.35	0.95993503	1.532	60.3	25.69211052	3	5.857142857	2.752857143	0		0	0	1	18	140	94	109.3333333	1	1	96	7.6	8.7	1	5.86	2.39	2.45768	2.22	0.928870293
65	2	1		0	81.5	92.6	0.88012959	1.718	66.6	22.56461408	2	5.5	2.585	0		0	0	0	20	149	90	109.6666667	1	1	137	4.9	5.4	0	6.04	1.96	3.62856	0.99	0.505102041
65	2	1	0	0	93.65	127.9	0.732212666	1.514	94.6	41.27046727	6	7.285714286	3.424285714	0		0	0	0	8	214	134	160.6666667	0	0	75	4.6	6	0	6.84	2.27	3.76288	1.77	0.779735683
65	1	0	0	0	69.7	77	0.905194805	1.591	46.5	18.37014539	1	4.642857143	2.182142857	0		0	0	0	13	116	72	86.66666667	1	1	88.47	5	5.7	0	6.242	1.903	3.535528	1.762	0.925906463
65	2	1	0	0	91.5	115.3	0.79358196	1.523	79.7	34.36042403	4	5.214285714	2.450714286	0		0	0	0	11	193	123	146.3333333	0	0	29.8	5	6	0	5.12	1.333	3.266248	1.142	0.856714179
65	1	0		0	73.4	94	0.780851064	1.591	57.4	22.6762655	2	5	2.35	0		0	0	0	15	147	75	99	1	1	44.28	4.8	5.9	0	5.544	1.405	3.709904	0.941	0.66975089
65	2	1	0	0	91.75	113.25	0.810154525	1.54	77.8	32.80485748	4	5.571428571	2.618571429	0		0	0	1	18	143	89	107	0	0	55.55	16.1	6.5	1	7.265	1.791	5.002496	1.034	0.5773311
65	3	1		0	87.55	96.55	0.90678405	1.561	63.5	26.05961044	3	8.666666667	3.116666667	0		0	0	0	15	159	97	117.6666667	0	0	93.57	5.1	6.1	0	5.614	0.92	3.555368	2.497	2.714130435
65	1	0		0	91.8	103.85	0.88396726	1.754	76.5	24.86578974	2	10.57142857	3.601904762	0		0	0	0	25	295	160	205	0	0	15.83		5.8		5.331	1.26	3.37788	1.52	1.206349206
65	2	1		0	75.3	98	0.768367347	1.563	61.1	25.01055069	3	7.714285714	2.669047619	0		0	0	0	7	195	125	148.3333333	1	0	35.66	5.9	6	0	3.874	1.636	1.952544	0.626	0.382640587
65	3	1			84.7	105.15	0.80551593	1.546	66.3	27.73923943	3	8	3.076666667	0		0	0	0	8	175	104	127.6666667	0	0	27.89	4.8	5.9	0	6.201	2.273	3.447376	1.054	0.463704355
65	3	1	0	0	76.7	87.7	0.874572406	1.659	57.1	20.74642814	2	8.619047619	3.367619048	0		0	0	1	25	164	96	118.6666667	1	1	218.42	6.3	5.8	0	6.31	2.319	3.604768	0.847	0.365243639
65	1	0		0	74.45	87.8	0.847949886	1.772	56.6	18.02556956	1	7.833333333	2.861666667	0		0	0	0	8	128	81	96.66666667	1	1	153.52	5.2	5.7	0	4.739	2.55	1.927712	0.573	0.224705882
65	1	0		0	62.05	77.35	0.802197802	1.662	45.6	16.50831715	1	7.333333333	2.763333333	0		0	0	0	10	113	65	81	1	0	26.9		5.6		4.095	1.12	2.535872	0.963	0.859821429
65	1	0		0	74.4	98.6	0.754563895	1.65	60.8	22.33241506	2	9.238095238	3.658571429	0		0	0	0	13	111	72	85	1	0	39.67	5.6	5.3	0	7.774	1.103	6.069536	1.319	1.195829556
65	1	0		0	80.15	88.65	0.904117315	1.619	57.2	21.82239092	2	7.857142857	2.872857143	0		0	0	0	13	132	77	95.33333333	0	0	69.76	6.1	5.6	0	6.272	1.992	3.588704	1.516	0.761044177
65	1	0		0	86.6	119.65	0.723777685	1.6	85.5	33.3984375	4	9.619047619	3.837619048	0		0	0	0	11	158	105	122.6666667	0	0	23.08	5.5	5.9	0	3.75	1.07	2.439232	0.528	0.493457944
65	1	0	0	0	78.7	99.65	0.789764175	1.573	61.6	24.89563837	2	8.047619048	3.099047619	0		0	0	0	24	173	110	131	1	0	137.61	5.6	5.6	0	6.95	1.16	4.354056	3.149	2.714655172
65	2	1	0	0	90.5	110.6	0.818264014	1.57	72.9	29.57523632	3	8.904761905	3.365238095	0		0	0	0	20	123	84	97	0	0	108	4.3	6.6	1	5.73	0.95	3.67648	2.42	2.547368421
65	2	1	0	0	73.35	87.25	0.840687679	1.439	48.2	23.27691659	2	9.476190476	3.36047619	0		0	0	0	6	149	92	111	0	0	29	4	5.5	0	4.77	1.86	2.42208	1.07	0.575268817
66	2	1		0	116.45	148.8	0.782594086	1.5	114.6	50.93333333	6	5.19047619	2.43952381	1	0	1		1	27	168	118	134.6666667	1	1	85.28	4.6	4.5	0	6.684	0.879	4.122816	3.689	4.196814562
66	2	1	0	0	85.7	101	0.848514851	1.54	73.5	30.99173554	4	5.80952381	2.73047619	1	0	1		0	11	140	84	102.6666667	0	0	27.95	4.5	5.7	0	6.118	1.316	3.866744	2.051	1.558510638
66	2	1		0	109.5	123	0.890243902	1.525	96.1	41.32222521	6	7.714285714	2.805714286	1	0	1		0	20	176	114	134.6666667	0	0	30.79	4	6.6	1	4.818	1.554	2.791584	1.036	0.666666667
66	2	1	0	0	83.5	101.4	0.8234714	1.555	64.9	26.84008643	3	6.285714286	2.954285714	1	0	1		0	8	186	106	132.6666667	0	0	27.87	3.6	5.6	0	3.707	0.908	1.924848	1.917	2.11123348
66	2	1	0	0	81.15	91.1	0.890779363	1.668	65	23.36260488	2	6.142857143	2.887142857	1	0	1		0	13	141	91	107.6666667	0	1	56.31	5.9	6	0	5.188	2.062	2.454768	1.472	0.713870029
66	3	1	0	0	82.75	102.7	0.805744888	1.475	57.7	26.52111462	3	5.214285714	2.450714286	0		0	0	0	27	170	95	120	1	0	25	3.9	6.4	0	4.67	0.7	3.64168	0.72	1.028571429
66	1	0	0	1	86.7	97.6	0.888319672	1.54	62.6	26.39568224	3	5.571428571	2.618571429	0		0	0	0	6	100	74	82.66666667	1	0	26	5	5.7	0	4.59	1.44	2.7624	0.85	0.590277778
66	2	1	0	0	74.65	122.75	0.60814664	1.496	75.8	33.86928422	4	7.285714286	3.424285714	0		0	0	0	4	132	83	99.33333333	0	0	25.97	3.2	5.8	0	4.531	1.942	2.289864	0.656	0.337796087
66	1	0		0	69.25	95.1	0.728180862	1.525	54.1	23.26256383	2	5.666666667	2.663333333	0		0	0	0	11	129	84	99	1	1	41	5	5.3	0	5.56	1.44	3.70048	0.92	0.638888889
66	2	1	0	0	70.05	85.3	0.821219226	1.644	50.4	18.64777026	2	5.095238095	2.394761905	0		0	0	0	31	148	85	106	1	0	16.17	4.7	5.8	0	5.193	1.25	3.467848	1.042	0.8336
66	2	1	0	0	80.25	99.2	0.808971774	1.516	59.8	26.01972974	3	4.714285714	2.215714286	0		0	0	0	4	105	61	75.66666667	0	1	177.86	5.9	4.9	0	7.742	2.03	4.461648	2.742	1.350738916
66	1	0		0	87.65	119.1	0.735936188	1.502	82.9	36.74638875	5	6.619047619	2.427619048	0		0	0	0	10	157	98	117.6666667	0	0	39.1	5	5.8	0	4.251	1.324	2.305928	1.362	1.028700906
66	1	0		0	64	75.5	0.847682119	1.504	39.7	17.55071582	1	8.761904762	3.298095238	0		0	0	0	10	129	95	106.3333333	0	0	21.88	4.8	5.3	0	4.392	1.391	2.51764	1.06	0.762041697
66	2	1	1	0	60.05	76.75	0.782410423	1.624	40.3	15.28033925	1	9.80952381	3.79047619	0		0	0	0	10	125	79	94.33333333	0	0	60.26	3.7	5.5	0	4.924	1.423	2.949696	1.209	0.849613493
66	1	0	0	0	71.25	81.35	0.875845114	1.632	49.2	18.47246251	2	7.833333333	2.998333333	0		0	0	0	20	135	85	101.6666667	1	1	94.36	7	5.3	0	6.829	1.85	4.508408	1.032	0.557837838
66	1	0	0	1	69.1	82.45	0.838083687	1.63	52.1	19.60931913	2	9.238095238	3.385238095	0		0	0	0	25	134	80	98	1	0	38	5.6	5.6	0	7.7	1.97	5.1828	1.2	0.609137056
66	2	1	0	1	90.9	98.35	0.924250127	1.683	69.3	24.46611443	2	3.333333333	1.566666667	0		0	0	0	10	134	79	97.33333333	0	0	38	4.9	6.4	0	2.56	0.76	1.28928	1.12	1.473684211
66	1	0	0	0	75.5	99.3	0.760322256	1.465	53.6	24.9740824	3	8.333333333	3.096666667	0		0	0	0	10	142	95	110.6666667	1	1	40.37	4.8	5.7	0	5.796	2.645	2.674024	1.046	0.395463138
67	1	0		0	95.25	104.55	0.911047346	1.7	85	29.41176471	3	5.333333333	2.506666667	2	1		1	1	31	134	79	97.33333333	1	0	41.71		6.3		6.687	1.483	4.028888	2.577	1.737693864
67	2	1	0	0	105.75	132.75	0.796610169	1.63	99.8	37.56257292	5	6.285714286	2.954285714	1	0	1		0	15	149	100	116.3333333	1	0	115.33	5.5	5.5	0	3.08	1.148	1.569936	0.794	0.691637631
67	3	1		1	72.7	105.8	0.687145558	1.642	66	24.47922307	2	8.619047619	2.957619048	1	0	1		0	13	120	89	99.33333333	1	0	25.54	4.3	5.3	0	4.722	1.042	3.12824	1.21	1.161228407
67	2	1	0	0	96.8	117.7	0.822429907	1.536	86.5	36.66347928	5			0		0	0	0	10	141	90	107	0	0	27	4.6	6.2	0	2.96	1.11	1.49888	0.77	0.693693694
67	2	1	0	0	79.3	90.05	0.880621877	1.613	59.3	22.79218486	2	4.857142857	2.282857143	0		0	0	0	7	169	103	125	0	1	186	4.1	5.4	0	3.15	1.78	1.18304	0.41	0.230337079
67	1	0		0	85.6	91.5	0.935519126	1.702	64.3	22.19687628	2	4.476190476	2.103809524	0		0	0	0	8	110	69	82.66666667	1	0	159	4.4	5.6	0	3.72	1.45	1.89608	0.82	0.565517241
67	2	1		0	80.3	123.6	0.649676375	1.498	76.5	34.09084832	4	6.595238095	2.530261905	0		0	0	1	5	138	83	101.3333333	0	0	38	4.9	5.4	0	5.65	1.58	3.75536	0.69	0.436708861
67	2	1	0	0	81.9	94.3	0.868504772	1.664	62.9	22.71663508	2	4.952380952	2.327619048	0		0	0	0	13	149	85	106.3333333	0	0	58.99	5	5.8	0	5.791	1.813	3.404808	1.257	0.693325979
67	1	0	0	0	63.7	83.6	0.761961722	1.382	40.5	21.20503224	2	5.071428571	2.383571429	0		0	0	0	10	113	80	91	1	0	43	5	5.5	0	7.93	2.69	4.70192	1.18	0.43866171
67	1	0		0	72.85	81.6	0.892769608	1.584	47.1	18.77200031	2	6.333333333	2.976666667	0		0	0	0	31	150	83	105.3333333	1	1	45	4.5	4.5	0	5.35	1.5	3.15232	1.53	1.02
67	1	0	0	0	53.7	78.2	0.686700767	1.663	44.5	16.09072129	1	5.571428571	2.618571429	0		0	0	0	10	174	89	117.3333333	1	1	33	4.4	4.9	0	4.02	1.99	1.71992	0.68	0.341708543
67	1	0	0	0	63.55	75.2	0.845079787	1.534	40.2	17.08344028	1	4.285714286	2.014285714	0		0	0	0	10	182	97	125.3333333	1	1	28.51	4.9	5.9	0	3.618	1.857	1.405776	0.779	0.419493807
67	1	0		0	104.6	135.5	0.77195572	1.54	99.8	42.08129533	6	5.238095238	2.461904762	0		0	0	0	15	164	114	130.6666667	1	0
67	1	0	0	0	83.5	101	0.826732673	1.647	65.2	24.03590049	2	5.952380952	2.797619048	0		0	0	0	11	159	109	125.6666667	0	0	95.5	5	5.6	0	4.464	1.319	1.961224	2.596	1.968157695
67	1	0		0	78.8	95.9	0.82168926	1.44	55.5	26.7650463	3	5.285714286	2.484285714	0		0	0	0	27	168	112	130.6666667	1	0	76.84	7	5.9	0	7.64	1.104	4.58432	4.28	3.876811594
67	3	1		0	97.4	97.2	1.002057613	1.661	68.8	24.93728526	2	8.571428571	3.345238095	0		0	0	1	11	162	110	127.3333333	0	1	49.27	4.5	5.6	0	4.594	1.326	2.858512	0.898	0.677224736
67	3	1		0	94.3	106.9	0.882132834	1.56	72.3	29.70907298	3	7.952380952	2.917619048	0		0	0	0	8	161	106	124.3333333	0	0	25.72		5.8		7.165	1.739	4.711448	1.567	0.901092582
67	3	1		0	72.7	87.85	0.827546955	1.61	53.8	20.75537209	2	8.285714286	2.937619048	0		0	0	0	16	130	83	98.66666667	0	0	49.28	4.2	6	0	5.557	1.271	3.637568	1.422	1.118804091
67	1	0		0	70.25	82.6	0.850484262	1.6	49.6	19.375	2	9.666666667	3.45	0		0	0	0	16	186	107	133.3333333	0	0	41.23	4.9	5.7	0	3.959	0.766	2.34484	1.86	2.428198433
67	1	0		0	71.75	99.9	0.718218218	1.54	55.2	23.27542587	2	9.047619048	3.159047619	0		0	0	0	11	150	112	124.6666667	0	0		4.8	5.7	0
68	2	1		0	83.3	92.15	0.903960933	1.591	67.7	26.74535146	3	7.071428571	2.754071429	1	0	1		0	31	185	102	129.6666667	0	0	54	7.3	5.9	0	6.33	1.19	4.10488	2.27	1.907563025
68	1	0	0	0	67.95	87.9	0.773037543	1.544	50.6	21.22540202	2	4.904761905	2.305238095	1	0	1		0	10	185	113	137	1	1	43	4.5	5.4	0	4.43	2.72	1.17648	1.17	0.430147059
68	2	1	0	0	97.8	112.55	0.868947135	1.592	78.8	31.09138658	4	5.80952381	2.73047619	0		0	0	1	24	140	88	105.3333333	0	0	118	6.5	9.4	1	4.82	0.96	1.64384	4.86	5.0625
68	2	1	0	0	92.3	93.8	0.984008529	1.802	76	23.40475067	2	4.5	2.115	0		0	0	0	16	189	103	131.6666667	1	1	50	4.6	5.7	0	3.95	1.18	1.82152	2.08	1.762711864
68	2	1	0	0	90.5	93	0.97311828	1.52	64.4	27.87396122	3	5.380952381	2.529047619	0		0	0	0	13	208	105	139.3333333	0	0	72.46	4.8	6.4	0	6.681	1.317	4.59108	1.695	1.287015945
68	2	1	0	0	102	116	0.879310345	1.509	85.6	37.59198729	5	5.857142857	2.752857143	0		0	0	1	11	159	100	119.6666667	0	0
68	1	0		0	90.6	94.2	0.961783439	1.58	65.1	26.07755167	3	4.571428571	2.148571429	0		0	0	0	25	137	86	103	1	1	90	3.9	4.9	0	5.17	1.02	3.40672	1.63	1.598039216
68	2	1		0	68.9	81.6	0.844362745	1.49	45.9	20.67474438	2	3	1.41	0		0	0	0	13	179	91	120.3333333	0	0	35	5.7	5.6	0	6.33	1.34	4.21936	1.69	1.26119403
68	2	1	0	0	95.5	113.5	0.841409692	1.587	80.1	31.80377429	4	6.142857143	2.887142857	0		0	0	1	11	138	94	108.6666667	0	0	63.97	7.7	6.1	0	5.592	1.442	3.704944	0.976	0.676837725
68	3	1		0	75	87.2	0.860091743	1.713	56	19.08417108	2	4.214285714	1.980714286	0		0	0	0	16	156	90	112	0	1	178.41	4.4	5.4	0	4.649	1.325	2.27976	2.29	1.728301887
68	1	0		0	65.15	100.15	0.650524214	1.575	54.2	21.84933233	2	9.333333333	3.293333333	0		0	0	0	20	156	82	106.6666667	1	0	18.34	4.4	5.7	0	5.51	1.139	3.99936	0.815	0.715539947
68	1	0	0	0	68.5	89.55	0.76493579	1.544	51.1	21.4351392	2	7.333333333	2.763333333	0		0	0	1	11	171	107	128.3333333	1	1	40.07	5.7	5.8	0	6.642	2.196	4.052928	0.862	0.392531876
68	2	1		0	56.75	80.1	0.708489388	1.493	35.8	16.06066085	1	8.428571429	3.278095238	0		0	0	0	4	123	73	89.66666667	1	0	31.17	5.4	6.3	0	3.99	3.507	0.214872	0.588	0.167664671
68	2	1		1	74.7	85.6	0.872663551	1.641	55.8	20.72130183	2	7.523809524	2.716190476	0		0	0	0	25	164	104	124	0	0	77.98	4.1	5.9	0	5.566	1.485	3.739	0.75	0.505050505
68	0		0	0	74.5	84.95	0.876986463	1.662	57.9	20.96121849	2	9.595238095	3.416428571	0		0	0	0	7	109	72	84.33333333	0	0	35.39	4.2	5.1	0	4.604	1.831	2.441488	0.727	0.397050792
68	1	0		0	87.6	99.4	0.881287726	1.692	67.2	23.47299767	2	9	3.546666667	0		0	0	0	16	134	76	95.33333333	0	0	30.4	4.7	5.4	0	4.322	1.061	2.868384	0.861	0.811498586
68	1	0	0	0	69.4	94.2	0.736730361	1.504	52.2	23.07675985	2	9.19047619	3.49952381	0		0	0	0	11	173	122	139	1	1	55.91	7.1	5.5	0	5.622	2.507	2.715544	0.876	0.349421619
68	1	0	0	0	84.5	91.5	0.923497268	1.619	61.6	23.50103637	2	4.333333333	2.036666667	0		0	0	0	31	152	78	102.6666667	1	1	114	4.6	5.6	0	6.07	1.35	4.0132	1.55	1.148148148
68	5	1		0	108.4	108.45	0.999538958	1.764	92.5	29.72655426	3	6.142857143	2.75047619	0		0	0	1	53	165	99	121	1	1	151.66	10.9	9.1	1	7.027	1.396	4.172712	3.198	2.290830946
69	0		0	0	107.2	134.9	0.794662713	1.578	97.5	39.1553056	5	4.142857143	1.947142857	2	1		1	0	15	208	121	150	1	0			6.8
69	2	1		0	94.5	88.6	1.066591422	1.69	66.5	23.28349848	2	5.523809524	2.596190476	0		0	0	0	45	132	89	103.3333333	0	0	60	33.8	13.6	1	8.39	1.09	6.00952	2.83	2.596330275
69	2	1	0	0	73.6	94.85	0.775962045	1.613	58.5	22.48470175	2	5.714285714	2.685714286	0		0	0	0	11	120	82	94.66666667	1	0	31.97	5.3	5.4	0	5.322	1.394	3.522616	0.889	0.637733142
69	2	1		0										0		0	0	0	10				1	1	21	5.2	5.1	0	3.97	1.06	2.56344	0.76	0.716981132
69	2	1	0	0	98.1	118.7	0.826453243	1.613	93	35.74491048	5	6.380952381	2.999047619	0		0	0	0	15	153	93	113	0	0	37	6.1	6.4	0	7.2	0.91	4.69856	3.49	3.835164835
69	2	1		0	95	112.05	0.847835788	1.508	72.9	32.05714527	4	5.380952381	2.529047619	0		0	0	1	20	162	92	115.3333333	0	1	48.65	11.6	12.9	1	4.292	1.409	2.316192	1.243	0.882185947
69	2	1	0	0	94.5	123.5	0.765182186	1.59	95.6	37.81495985	5	5.666666667	2.663333333	0		0	0	0	5	177	97	123.6666667	0	0	26.46	5.8	4.8	0	4.032	1.643	1.914304	1.041	0.633597079
69	2	1	0	0	90.5	120.45	0.751349108	1.534	84.4	35.86672537	5	5	2.35	0		0	0	0	10	129	92	104.3333333	1	0	34.38	4.8	5.8	0	6.839	1.736	4.709928	0.862	0.496543779
69	1	0	0	0	74.25	83	0.894578313	1.669	52.6	18.88309034	2	5.5	2.585	0		0	0	0	8	118	85	96	0	0	322.95	4.3	5.5	0	4.452	2.25	1.83264	0.81	0.36
69	2	1	0	0	67.5	84.15	0.802139037	1.492	45.2	20.30489689	2	5.380952381	2.529047619	0		0	0	0	5	184	110	134.6666667	0	0	34.36	6.3	4.9	0	3.837	2.081	1.475104	0.616	0.296011533
69	1	0		0	87.4	101.1	0.864490603	1.573	62.2	25.13812836	3	5.523809524	2.596190476	0		0	0	0	11	143	59	87	0	0	35.48	5	4.7	0	6.06	1.454	3.749176	1.879	1.292297111
69	2	1		0	89.8	101.15	0.88779041	1.562	68.7	28.15753794	3	5.428571429	2.551428571	0		0	0	0	13	146	93	110.6666667	1	0
69	2	1	0	0	100	144.5	0.692041522	1.546	100.4	42.0063294	6	7.738095238	2.953571429	0		0	0	0	27	142	83	102.6666667	1	0	57.83	7.8	6.9	1	5.965	0.959	4.094912	1.998	2.083420229
69	1	0	0	0	97.5	111.5	0.874439462	1.675	81.5	29.04878592	3	4.357142857	2.047857143	0		0	0	0	8	130	83	98.66666667	0	0	43.39	5	5.7	0	5.407	1.325	3.691664	0.856	0.646037736
69	1	0		0	80.7	86	0.938372093	1.535	54.05	22.93923543	2	5.333333333	2.506666667	0		0	0	0	6	115	76	89	1	1	46.34	5.8	5.8	0	7.341	2.158	4.24592	2.055	0.952270621
69	1	0	0	0	87.4	107.3	0.814538677	1.6	76.4	29.84375	3	4.904761905	2.305238095	0		0	0	0	13	119	79	92.33333333	1	0	17.58	5.2	6.2	0	4.638	0.76	1.92176	4.29	5.644736842
69	1	0		0	75.35	81.9	0.92002442	1.581	48.6	19.44341426	2			0		0	0	0	16	138	86	103.3333333	1	1	50.21	3.2	5.3	0	5.432	2.65	2.389384	0.861	0.32490566
69	1	0	0	0	77.85	80.85	0.962894249	1.573	51.8	20.93496863	2	7.476190476	2.83047619	0		0	0	0	20	140	91	107.3333333	1	1	210.07	4.9	5.2	0	5.365	1.936	2.905056	1.149	0.593491736
69	2	1		0	69.05	99.1	0.696770938	1.572	51.7	20.92114549	2	9.619047619	3.564285714	0		0	0	1	4	124	81	95.33333333	0	0	51	4.8	5.8	0	5.07	2.54	1.90072	1.38	0.543307087
70	2	1		0	84.75	97.5	0.869230769	1.663	71.4	25.81747192	3	5.380952381	2.529047619	2	1		1	1	10	127	80	95.66666667	0	0		4.5	5.4	0
70	4	1		0	80.1	99.35	0.806240564	1.524	60.8	26.17783013	3	9.635314286	3.620552381	0		0	0	0	24	151	100	117	0	0	39	3.5	6.2	0	8.19	1.16	5.39296	3.59	3.094827586
70	2	1	0	0	85.4	98.35	0.868327402	1.555	59.1	24.44143464	2	6.523809524	3.066190476	0		0	0	0	11	166	109	128	0	0	31.99	4.1	5.9	0	4.859	1.399	3.04732	0.905	0.646890636
70	1	0	0	0	64.35	78	0.825	1.46	38.5	18.06155001	1	5.142857143	2.417142857	0		0	0	0	7	124	85	98	1	1	95	4.7	5.2	0	7.21	2.74	4.0368	0.95	0.346715328
70	2	1		0	116.5	99.5	1.170854271	1.61	79.8	30.78584931	4	5.380952381	2.529047619	0		0	0	1	13	144	91	108.6666667	0	0	23.64	5.5	6.1	0	5.032	1.01	3.14876	1.915	1.896039604
70	2	1		0	95.4	112	0.851785714	1.585	76	30.25206739	4	4.761904762	1.554761905	0		0	0	0	11	188	98	128	1	0	50.78	5.4	5.7	0	3.966	1.294	2.390192	0.618	0.477588872
70	1	0	0	0	87.45	114.85	0.761427949	1.492	66.2	29.73858793	3	9	3.41	0		0	0	1	7	142	92	108.6666667	0	0	42.87	5.1	6	0	5.696	3.029	2.20416	1.015	0.33509409
70	1	0		0	76.85	92	0.835326087	1.446	57.3	27.40425727	3	7.285714286	2.604285714	0		0	0	0	10	153	97	115.6666667	0	0	31.31	4.7	5.8	0	7.697	2.158	4.555864	2.156	0.999073216
70	2	1	0	0	115.7	150.95	0.766478967	1.636	122	45.5819848	6	7.047619048	2.629047619	0		0	0	1	8				0	0	21.22	6.5	5.8	0	6.711	1.3	4.9436	1.025	0.788461538
71	2	1	0	0	84.15	95.5	0.881151832	1.462	60.4	28.25805027	3	5.380952381	2.529047619	1	0	1		0	15	174	98	123.3333333	0	0	29	4.7	5.9	0	4.88	0.96	3.1904	1.6	1.666666667
71	2	1	0	0	82.1	93.5	0.878074866	1.66	66.1	23.98751633	2	4.642857143	2.182142857	0		0	0	0	16	139	82	101	0	0			6.4
71	2	1		0	112.05	125	0.8964	1.541	92.7	39.03682221	5	8.047619048	2.825714286	0		0	0	0	27	179	105	129.6666667	1	1	27	3.2	6.3	0	4.22	0.72	2.50136	2.19	3.041666667
71	5	1		0	75.95	93.45	0.812734082	1.458	52.1	24.50883541	2	5.428571429	2.216428571	0		0	0	0	13	144	86	105.3333333	1	0	49	3.6	5.8	0	4.63	1.52	2.60384	1.11	0.730263158
71	2	1		0	98.35	108.95	0.902707664	1.607	91.1	35.2765921	5	5.80952381	2.73047619	0		0	0	0	15	217	120	152.3333333	0	0	23	3.8	5.6	0	4.6	1.12	3.24744	0.51	0.455357143
71	2	1	0	0	84.5	90	0.938888889	1.56	56.8	23.33990796	2			0		0	0	0	27	194	100	131.3333333	0	0	46.63	5.9	8.4	1	6.305	1.066	4.508944	1.601	1.501876173
71	2	1	0	0	106	130.75	0.810707457	1.6	109	42.578125	6	5.666666667	2.663333333	0		0	0	1	13	180	108	132	0	0	37.07	5	5.9	0	5.974	1.308	3.634528	2.262	1.729357798
71	2	1	0	0	83.25	103.25	0.8062954	1.485	66.7	30.24634674	4	4.071428571	1.913571429	0		0	0	0	8	172	97	122	0	0	21.15	5.3	4.7	0	5.823	1.835	3.6916	0.65	0.354223433
71	1	0		0	69.05	83.7	0.824970131	1.502	50.5	22.38471208	2	7.380952381	2.649047619	0		0	0	0	11	159	86	110.3333333	0	0	24	4.1	5	0	4.23	1.26	2.33616	1.39	1.103174603
72	3	1	0	0	95.5	105.6	0.904356061	1.472	71.4	32.95206167	4	4.785714286	2.249285714	1	0	1		0	27	144	87	106	0	0	46	3.6	6.8	1	4.69	0.6	2.53048	3.42	5.7
72	1	0		0	87.45	90.2	0.969512195	1.774	70.2	22.30642031	2	7.571428571	2.738571429	1	0	1		0	37	210	113	145.3333333	1	1	37.3	4.4	4.5	0	4.691	1.288	2.913712	1.073	0.833074534
72	2	1		0	79.2	101.6	0.779527559	1.578	59.8	24.0152541	2	9	3.41	1	0	1		0	3	117	76	89.66666667	0	0	17.37	3.1	6.1	0	4.824	1.809	2.753712	0.573	0.316749585
72	2	1	0	0	82.95	85.25	0.973020528	1.678	54	19.17828847	2	5.238095238	2.461904762	0		0	0	0	13	127	67	87	1	1	28.03	4	5.5	0	3.48	1.054	2.001464	0.931	0.883301708
72	1	0		0	85.75	107.25	0.7995338	1.55	65.1	27.09677419	3	4.761904762	2.238095238	0		0	0	0	6	144	90	108	0	0	30		6.2		4.22	1.62	2.07104	1.16	0.716049383
72	2	1	0	0	89.4	95.25	0.938582677	1.689	71.1	24.92357297	2	6	2.82	0		0	0	0	45	178	93	121.3333333	0	0	92	4	5.7	0	5.48	0.57	3.12704	3.91	6.859649123
72	1	0		0	90.7	101.15	0.896688087	1.689	77.5	27.16704508	3	5.095238095	2.394761905	0		0	0	1	37	184	87	119.3333333	0	1	35	5.6	5.7	0	6.75	1.27	4.7048	1.7	1.338582677
72	2	1	0	0	82	85.6	0.957943925	1.607	54.8	21.22016737	2	4.285714286	2.014285714	0		0	0	0	31	164	103	123.3333333	0	1	462	8.9	9	1	5.23	1.82	1.68176	3.79	2.082417582
72	2	1	0	0	80.5	89	0.904494382	1.51	55	24.12174905	2	5.476190476	2.573809524	0		0	0	0	24	198	86	123.3333333	0	0	19.74	3.4	5.6	0	4.4	0.72	2.1068	3.45	4.791666667
72	2	1		0	107	112.1	0.954504906	1.587	83.7	33.2331574	4	4.952380952	2.327619048	0		0	0	0	27	177	110	132.3333333	0	0	45.77	4.8	7	1	5.087	0.762	3.446744	1.926	2.527559055
72	1	0		0	84.15	97.4	0.863963039	1.544	61.2	25.67183012	3	6.285714286	2.954285714	0		0	0	0	11	136	82	100	1	1	42	5.3	5.5	0	5.7	1.32	3.11232	2.78	2.106060606
72	1	0		0	74.9	93.35	0.802356722	1.775	59	18.72644317	2	6.833333333	2.528333333	0		0	0	0	10	110	74	86	1	0	16.4	4.7	5.4	0	3.547	1.171	2.058168	0.697	0.595217763
72	2	1		0	91.1	93.75	0.971733333	1.745	77.9	25.58271279	3			0		0	0	0	31	197	109	138.3333333	0	0	33.83	4.2	5.9	0	6.013	1.357	4.0518	1.325	0.97641857
72	1	0		0	61.95	77.65	0.797810689	1.683	44	15.53404091	1	9.761904762	3.631428571	0		0	0	0	6	110	70	83.33333333	1	0		4.9	6	0
72	1	0	0	0	72.5	89.05	0.814149354	1.683	61	21.53582944	2	9	3.546666667	0		0	0	0	16	148	100	116	0	0	26.87	4.6	5.9	0	4.35	1.98	1.974648	0.867	0.437878788
72	2	1		0	119.5	116.7	1.023993145	1.656	118.1	43.06547411	6	6.714285714	2.472380952	0		0	0	0	16	146	92	110	0	0	64.46	4.7	5.6	0	5.519	1.619	3.182256	1.574	0.972205065
72	1	0	0	0	83.25	93.75	0.888	1.596	60.4	23.71216261	2	4.333333333	2.036666667	0		0	0	0	45	146	107	120	0	0	116	5.1	5.7	0	5.65	0.12	5.10136	0.94	7.833333333
73	2	1	0	0	113.85	139.8	0.814377682	1.53	94.9	40.53996326	6	5.428571429	2.551428571	1	0	1		0	11	134	101	112	0	0
73	2	1	0	0	81.75	111.1	0.735823582	1.482	70.2	31.96249734	4	6.142857143	2.887142857	0		0	0	0	7	121	75	90.33333333	0	0
73	2	1	0	0	76.5	95.5	0.80104712	1.4	57.6	29.3877551	3	5.380952381	2.529047619	0		0	0	0	8	185	105	131.6666667	0	0	71.17	3.4	5.7	0	6.74	2.708	3.608376	0.929	0.343057607
73	2	1	0	0	104.35	132.9	0.785176825	1.526	96.9	41.61162824	6	5.523809524	2.596190476	0		0	0	0	18	156	98	117.3333333	0	0	74.71	4.5	6.5	1	8.934	1.817	6.19588	2.02	1.11172262
73	1	0		0	78.4	88	0.890909091	1.657	60.6	22.07128442	2	5.571428571	2.618571429	0		0	0	0	16	103	68	79.66666667	0	0	31.38	2.9	5.9	0	8.132	1.894	5.604616	1.389	0.733368532
73	3	1	0	0	92.65	105.6	0.877367424	1.59	78.1	30.89276532	4	6.19047619	2.90952381	0		0	0	0	13	123	84	97			43.89	8.5	7.5	1	4.411	1.291	2.352552	1.683	1.303640589
73	2	1	0	0	91.1	109.15	0.834631241	1.533	73.9	31.44561759	4	5.666666667	2.663333333	0		0	0	0	8	124	74	90.66666667	0	0	31.89	7.9	5.5	0	7.171	1.544	5.020064	1.331	0.862046632
73	1	0		0	95.9	93.2	1.028969957	1.653	70.6	25.83800595	3	4.571428571	2.148571429	0		0	0	0	25	158	99	118.6666667	0	0	65.49	18.3	13.3	1	5.586	1.715	3.20524	1.46	0.851311953
73	1	0	0	0	76.05	87.2	0.872133028	1.69	58.5	20.4824761	2	7	2.47	0		0	0	0	13	139	83	101.6666667	1	1	66.04	4.9	5.3	0	4.049	1.482	2.187152	0.833	0.562078273
73	1	0	0	0	95.95	99.7	0.962387161	1.724	71.9	24.19103041	2	3.666666667	1.723333333	0		0	0	0	13	111	65	80.33333333	0	0		4.8	5.7	0
74	2	1		0	79.05	98.05	0.806221316	1.581	63	25.2044259	3	8.476190476	3.163809524	2	1		1	0	15	260	110	160	1	0
74	3	1		0	87.35	102.2	0.854696673	1.704	76.4	26.31201922	3	7.80952381	2.713809524	1	0	1		0	25	163	87	112.3333333	0	1	64.33	5.1	5.6	0	6.698	1.864	4.044208	1.732	0.929184549
74	3	1	0	0	83.85	108.8	0.770680147	1.495	71.5	31.99069362	4	5.047619048	2.372380952	0		0	0	0	24	160	100	120	0	0	24	4	5.6	0	4.99	0.9	3.57928	1.12	1.244444444
74	2	1	0	1	96.05	98.95	0.970692269	1.687	74.3	26.10710096	3	5.380952381	2.529047619	0		0	0	0	16	128	76	93.33333333	1	0	38	4.3	5.5	0	3.58	0.7	2.42856	0.99	1.414285714
74	2	1		0	82.25	97.65	0.842293907	1.652	69.9	25.61280186	3	4	1.88	0		0	0	0	8	119	72	87.66666667			36	4.5	5.5	0	4.26	1.67	2.31184	0.61	0.365269461
74	2	1		0	101.2	138.2	0.732272069	1.503	106.8	47.27736808	6	5.571428571	2.618571429	0		0	0	0	11	181	99	126.3333333	1	0	35.84	4.3	5.4	0	6.592	1.945	4.250736	0.869	0.446786632
74	2	1		0	65.1	86.45	0.753036437	1.616	49.1	18.80177189	2	7.476190476	2.693809524	0		0	0	0	11	161	87	111.6666667	1	1	41.35		5.6		7.099	1.62	5.01844	1.01	0.62345679
74	1	0	0	0	60	73	0.821917808	1.576	37.4	15.05771857	1	7.761904762	2.964761905	0		0	0	0	31	154	73	100	1	0	75.38	5.2	5.4	0	4.353	1.475	2.525512	0.773	0.524067797
75	2	1		0	82	89.15	0.919798093	1.588	58.4	23.15857597	2	5.571428571	2.618571429	0		0	0	0	4	152	92	112	0	0	34.67	3.4	5.7	0	4.886	1.266	3.271616	0.764	0.603475513
75	1	0	0	0	65.65	82.9	0.791917973	1.726	50.3	16.88442994	1	4.714285714	2.215714286	0		0	0	0	13	106	73	84	1	1	62	4.8	4.9	0	5.01	1.8	2.72208	1.07	0.594444444
75	1	0		0	94.3	111	0.84954955	1.444	71.8	34.43420477	4	6	2.82	0		0	0	0	4	159	77	104.3333333	0	0	53.58	6.5	6.1	0	6.054	1.173	4.089384	1.736	1.479965899
75	2	1	0	0	86.5	91.5	0.945355191	1.604	61.4	23.86490134	2	4.857142857	2.282857143	0		0	0	0	2	144	83	103.3333333	0	0	46.11	4.9	6.3	0	3.726	1.176	2.050224	1.096	0.931972789
75	1	0		0	70.9	89.2	0.794843049	1.468	47.9	22.22713065	2	6.952380952	2.584285714	0		0	0	0	15	171	125	140.3333333	1	1	84.31	5.3	5.7	0	8.59	2.87	5.093912	1.373	0.478397213
75	1	0	0	0	63.1	88.45	0.7133974	1.583	46.4	18.51638281	2	11.19047619	4.302857143	0		0	0	0	1	113	74	87	1		30.65	4.1	5.8	0	6.516	1.597	4.284248	1.392	0.871634314
75	2	1		0	88.2	92.7	0.951456311	1.542	60	25.23379107	3	9.333333333	3.703333333	0		0	0	0	13	129	84	99	0	0	21	5.2	6.5	1	4.54	1.34	2.744	1	0.746268657
75	1	0		0	75	86	0.872093023	1.432	45.7	22.28589932	2	8.952380952	3.387619048	0		0	0	1	3	135	88	103.6666667	1	0	31.16	3.8	5.5	0	4.942	1.224	3.381472	0.738	0.602941176
76	1	0		0	83.15	96.5	0.861658031	1.702	69	23.81935402	2	5.571428571	2.618571429	0		0	0	0	8	216	112	146.6666667	0	0	36	4	5.5	0	5.96	0.92	3.53064	3.31	3.597826087
76	2	1	0	0	85.2	107.05	0.795889771	1.436	77.3	37.48613062	5	6	2.82	0		0	0	0	7	132	91	104.6666667	0	0	19.35	4	6.2	0	7.18	0.82	4.88484	3.235	3.945121951
76	1	0	0	0	69	81.1	0.85080148	1.602	45.2	17.612192	1	4.714285714	2.215714286	0		0	0	0	2	154	91	112	0	0	19.46	5.6	5.8	0	3.698	1.273	2.083	0.75	0.589159466
76	3	1		0	84.9	101.25	0.838518519	1.517	65.3	28.37540179	3	7.714285714	2.669047619	0		0	0	0	6	202	127	152	1	0	32.11		5.6		5.789	1.198	3.905632	1.503	1.254590985
76	2	1		0	78.1	84.5	0.924260355	1.603	52.8	20.54787324	2			0		0	0	0	5	149	102	117.6666667	0	0	22.89	3.8	5.5	0	4.216	1.356	2.567248	0.642	0.473451327
77	2	1	0	1	82.55	97.45	0.847101077	1.64	63.2	23.49791791	2	5.071428571	2.383571429	1	0	1		0	4	160	94	116	0	0	33.49	5.1	6.4	0	5.094	0.982	3.145736	2.119	2.157841141
77	2	1	0	0	91.75	108.55	0.845232612	1.564	78.3	32.01019093	4	4.619047619	2.170952381	0		0	0	0	3	157	89	111.6666667	0	0
77	2	1	0	0	88.1	93.9	0.938232162	1.644	66.7	24.67869596	2	4.761904762	2.238095238	0		0	0	0	13	202	112	142	1	0	133.16	5.7	5.9	0	4.579	0.727	2.541912	2.873	3.951856946
77	2	1	0	0	84.5	98.5	0.85786802	1.41	59.4	29.87777275	3	5.571428571	2.618571429	0		0	0	0	2	124	72	89.33333333	0	0	18.6	4.5	5.6	0	7.891	2.364	4.770496	1.659	0.70177665
77	2	1	0	0	86.25	94.2	0.915605096	1.463	55.4	25.8833874	3	4.857142857	2.282857143	0		0	0	0	4	157	85	109	0	0	62.91	4.3	7.9	1	6.514	1.81	4.144944	1.226	0.677348066
77	2	1	0	0	85.15	112.8	0.754875887	1.48	72.9	33.2815924	4	6.333333333	2.976666667	0		0	0	0	2	117	84	95	0	0
77	1	0		0	84.7	98.55	0.859462202	1.52	61.3	26.53220222	3	6.285714286	2.270952381	0		0	0	0	3	174	121	138.6666667	1	1	55.32	6.2	5.3	0	5.889	1.931	3.28996	1.465	0.758674262
78	2	1	0	0	93.5	114.85	0.814105355	1.57	78.2	31.72542497	4	5.047619048	2.372380952	0		0	0	0	3	189	100	129.6666667	0	1	114	5.7	5.2	0	7.73	3.44	3.53304	1.66	0.48255814
78	2	1	0	0	90	119.25	0.754716981	1.5	76.3	33.91111111	4			0		0	0	0	2	168	102	124	0	0	53.83	3.9	6.1	0	6.321	1.57	3.978536	1.694	1.078980892
78	1	0	0	0	81.65	101.05	0.808015834	1.517	61.2	26.59379157	3	5.904761905	2.775238095	0		0	0	0	3	205	90	128.3333333	0	0	32.25	4.7	6.3	0	8.13	1.639	4.843928	3.612	2.203782794
78	1	0		0	90.5	113.35	0.798411998	1.51	73.1	32.05999737	4	7.857142857	2.872857143	0		0	0	0	3	186	100	128.6666667	0	1	21.28	3.8	6.1	0	4.551	1.478	2.55088	1.145	0.774695535
78	1	0	0	0	69.4	83.2	0.834134615	1.666	48.5	17.47397639	1	4.904761905	2.305238095	0		0	0	0	7	150	77	101.3333333	1	1	45	4.8	5.6	0	4.44	1.32	2.56824	1.21	0.916666667
78	1	0		0	109.5	136.7	0.80102414	1.544	91.9	38.54969261	5	6.571428571	2.405238095	0		0	0	0	7	150	90	110	0	0	25.9	5.7	6.5	1	6.851	1.231	4.688848	2.042	1.658813972
78	1	0	1	0	80	84.25	0.949554896	1.65	53.7	19.72451791	2	4.666666667	2.193333333	0		0	0	0	3	176	109	131.3333333	1	1	216	5.1	5.7	0	3.84	2.5	1.08464	0.56	0.224
79	1	0		0	84.7	122.3	0.69255928	1.511	78.6	34.42655908	4	5.380952381	2.529047619	2	1		1	0	2	111	81	91	1	0	57.45	5.3	5.2	0	6.841	2.486	3.575696	1.709	0.687449718
79	1	0	0	0	66.4	79.7	0.833124216	1.573	42.5	17.17637388	1	8.047619048	2.962380952	0		0	0	0	4	136	66	89.33333333	1	1	105	4.5	5.4	0	3.15	0.81	1.97064	0.81	1
80	2	1		0	82.8	87.65	0.944666286	1.514	58	25.30324632	3	8.904761905	3.228571429	0		0	0	1	3	140	86	104	0	0
81	1	0	0	0	63.95	73.65	0.868295995	1.607	36.3	14.05642473	1	4.333333333	2.036666667	2	1		1		2	104	69	80.66666667	0	0	36.71	4.4	5.4	0	3.148	1.349	1.510808	0.632	0.468495182
81	1	0		0	80.05	94.5	0.847089947	1.533	52.8	22.46723422	2	2	0.94	1	0	1		0	5	214	94	134	1	0	167.93	5.5	6.3	0	6.475	1.373	4.558448	1.192	0.868171886
81	2	1	0	0	81.75	85.25	0.958944282	1.62	54.5	20.76665143	2	5.428571429	2.551428571	0		0	0	0	3	134	75	94.66666667	1	0	28.87	3.8	6.1	0	4.379	1.696	2.280808	0.882	0.52004717
[truncated: 10 more rows]
